# Supplementary material for: Phenotypic Markers Reflecting the Status of Overstressed Tea Plants Subjected to Repeated Shade Cultivation
Source: Front Plant Sci. 2020 Nov 6;11:556476. doi: 10.3389/fpls.2020.556476 (PMC7677308; doi:10.3389/fpls.2020.556476)
Supplement: Supplementary Table 1 — Metabolites quantified by CE-TOFMS in major organs of pot-grown immature tea plants subjected to repeated shading in a growth chamber. [file Table_1.XLSX]

## Sheet: Table S1
Supplementary Table S1 Quantified metabolites by CE-TOFMS in major organs of pot-grown immature tea plants under repeated shading treatment in the growth chamber.
HMT* DB			Mode	m/z	MT/RT	Concentration (nmol/g)
Compound name	KEGG ID	HMDB ID				New leaves		Mature leaves		Branches		Trunk		New roots		Lignifying roots
						Control	Shading	Control	Shading	Control	Shading	Control	Shading	Control	Shading	Control	Shading
2-Oxoglutaric acid	C00026	HMDB00208	Anion	145.014	21.3955	526.585	327.775	653.068	263.413	38.8577	18.4124	78.8052	34.7437	34.6847	N.Q.	32.0606	N.Q.
2-Phosphoglyceric acid	C00631	HMDB03391	Anion	184.986	19.1714	52.6783	41.583	60.1626	N.Q.	N.Q.	N.Q.	N.Q.	7.97616	N.Q.	N.Q.	N.Q.	N.Q.
3-Phosphoglyceric acid	C00197	HMDB00807	Anion	184.985	19.7133	454.262	220.225	556.875	231.229	10.3329	9.13556	18.2283	29.8098	N.Q.	N.Q.	N.Q.	N.Q.
6-Phosphogluconic acid	C00345	HMDB01316	Anion	275.015	14.4504	23.5444	31.1591	29.0981	34.0849	N.Q.	N.Q.	N.Q.	2.82381	N.Q.	N.Q.	N.Q.	N.Q.
Adenine	C00147	HMDB00034	Cation	136.06	7.6518	N.Q.	0.593321	0.563132	0.533861	0.275758	N.Q.	1.03372	2.88909	N.Q.	N.Q.	N.Q.	N.Q.
Adenosine	C00212	HMDB00050	Cation	136.06	7.6518	N.Q.	N.Q.	N.Q.	N.Q.	1.26801	0.966333	1.60022	0.796958	0.585188	0.841418	1.04676	N.Q.
ADP	C00008	HMDB01341	Anion	426.022	10.6041	29.5351	39.9194	28.8938	35.1812	4.9315	2.66767	8.43949	5.09011	1.51288	N.Q.	1.51581	N.Q.
Ala	C00041,C00133,C01401	HMDB00161,HMDB01310	Cation	90.0549	8.97758	153.342	376.273	191.62	370.777	65.7606	89.1243	170.911	148.974	30.9641	85.5249	91.7783	52.2215
AMP	C00020	HMDB00045	Anion	346.055	9.04027	18.9137	9.10384	20.9792	9.22326	1.82635	1.15862	3.61795	1.14726	N.Q.	N.Q.	N.Q.	N.Q.
Arg	C00062,C00792	HMDB00517,HMDB03416	Cation	175.118	7.17393	3.76957	7.87752	5.25224	7.74345	12.8764	812.516	30.2216	2732.86	72.9302	303.288	66.3168	1208
Asn	C00152,C01905,C16438	HMDB00168	Cation	133.06	10.2951	5.19343	21.6311	6.53302	21.2263	4.44487	166.724	13.1373	82.0576	48.5627	233.478	8.61448	33.9851
Asp	C00049,C00402,C16433	HMDB00191,HMDB06483	Cation	134.045	11.2569	165.492	619.903	203.677	590.876	349.55	369.388	606.868	519.655	21.5879	131.592	151.553	69.4475
ATP	C00002	HMDB00538	Anion	505.987	11.4875	42.4968	59.489	55.784	61.4405	10.6772	3.29004	15.7002	15.1829	5.19778	1.56845	3.8299	N.Q.
Betaine	C00719	HMDB00043	Cation	118.086	11.0123	15.1888	37.5197	20.6924	41.5782	21.9445	18.7449	13.6436	21.5484	17.5982	21.0004	12.3801	N.Q.
Choline	C00114	HMDB00097	Cation	104.107	6.92382	100.154	535.252	125.908	514.527	636.647	733.881	1076.39	712.248	107.022	194.747	75.5125	60.045
cis-Aconitic acid	C00417	HMDB00072	Anion	173.009	28.7419	75.3036	N.Q.	91.6284	N.Q.	9.94824	9.25702	17.3139	9.91163	9.3247	5.23922	7.19275	N.Q.
Citric acid	C00158	HMDB00094	Anion	191.019	26.7064	3907.83	526.639	4845.14	473.501	244.778	110.934	696.012	157.088	1059.15	125.142	128.835	12.9651
Citrulline	C00327	HMDB00904	Cation	176.103	10.8288	3.51559	2.35986	3.99553	1.82989	N.Q.	3.15902	N.Q.	6.80219	0.489487	1.0329	2.01881	2.01715
Creatine	C00300	HMDB00064	Cation	176.103	10.8288	N.Q.	N.Q.	N.Q.	N.Q.	N.Q.	N.Q.	N.Q.	N.Q.	N.Q.	0.254456	0.89877	0.368607
Creatinine	C00791	HMDB00562	Cation	176.103	10.8288	N.Q.	N.Q.	N.Q.	N.Q.	N.Q.	N.Q.	N.Q.	N.Q.	N.Q.	N.Q.	0.635837	0.376243
Cys	C00097,C00736,C00793	HMDB00574,HMDB03417	Cation	122.027	11.0346	2.33622	N.Q.	2.12776	N.Q.	N.Q.	N.Q.	N.Q.	N.Q.	N.Q.	N.Q.	N.Q.	N.Q.
Cytidine	C00475	HMDB00089	Cation	244.092	9.57792	1.04516	1.68727	0.988729	1.52106	N.Q.	N.Q.	0.610592	1.18301	N.Q.	N.Q.	N.Q.	N.Q.
Cytosine	C00380	HMDB00630	Cation	112.05	7.30732	0.86301	0.809432	0.807663	0.989958	1.49502	1.67898	N.Q.	1.10558	1.44981	1.22359	1.78093	0.420657
Dihydroxyacetone phosphate	C00111	HMDB01473	Anion	168.991	12.3972	24.3504	24.0855	31.1868	N.Q.	N.Q.	N.Q.	N.Q.	N.Q.	N.Q.	N.Q.	N.Q.	N.Q.
Fructose 1,6-diphosphate	C00354	HMDB01058	Anion	221.067	7.64935	N.Q.	N.Q.	N.Q.	N.Q.	N.Q.	N.Q.	1.84548	1.87643	N.Q.	N.Q.	N.Q.	N.Q.
Fructose 6-phosphate	C05345,C00085	HMDB00124	Anion	259.021	9.7135	55.2755	65.0057	64.2252	45.1294	9.46431	13.6346	18.5689	28.3364	6.89464	3.35124	14.4863	1.31215
Fumaric acid	C00122	HMDB00134	Anion	259.021	9.7135	N.Q.	N.Q.	N.Q.	N.Q.	13.8449	N.Q.	44.9478	12.7885	N.Q.	N.Q.	N.Q.	N.Q.
GABA	C00334	HMDB00112	Cation	104.071	7.72138	45.4745	146.868	54.2537	139.34	278.585	285.938	384.749	276.305	50.8585	219.014	202.862	84.9951
Gln	C00064,C00303,C00819	HMDB00641,HMDB03423	Cation	147.076	10.5564	191.433	156.233	230.606	137.64	131.074	136.856	883.938	273.018	43.2337	36.8496	259.921	22.3693
Glu	C00025,C00217,C00302	HMDB00148,HMDB03339	Cation	148.06	10.7232	487.899	1227.02	581.156	1216.45	662.388	689.673	1527.85	959.657	159.4	114.714	367.923	51.5467
Gluconic acid	C00257	HMDB00625	Anion	195.05	7.9852	958.408	175.239	1130.75	175.18	30.7112	9.89834	74.6835	42.8798	36.1655	19.8679	40.9722	1.41325
Glucose 1-phosphate	C00103	HMDB01586	Anion	259.022	9.89464	24.4029	54.1884	35.0417	45.9382	5.57278	5.98382	19.0573	18.4737	14.2041	6.11872	9.50778	N.Q.
Glucose 6-phosphate	C00668,C01172,C00092	HMDB01401	Anion	259.022	9.60133	156.479	192.126	198.259	164.257	25.5535	46.0947	67.1039	99.5583	23.9013	14.1572	44.3679	4.51933
Glutathione (GSH)	C00051	HMDB00125	Cation	308.09	12.7499	204.704	18.1069	239.159	9.85236	N.Q.	N.Q.	32.3324	N.Q.	2.25904	N.Q.	0.49895	N.Q.
Glutathione (GSSG)_divalent	C00127	HMDB03337	Cation	307.082	11.8185	16.7718	29.4249	22.3583	23.7399	2.74888	2.51108	31.3085	7.73372	5.86115	1.40101	4.25846	0.484771
Gly	C00037	HMDB00123	Cation	76.0397	8.305	136.81	54.0188	153.348	48.9109	30.1727	35.8218	43.5222	58.0759	18.9738	45.5197	108.12	70.6868
Glycerol 3-phosphate	C00093	HMDB00126	Anion	171.005	11.8502	17.7039	40.457	26.3479	35.4132	2.23224	2.8099	4.31271	7.11636	6.04498	3.31668	3.0061	N.Q.
Guanine	C00242	HMDB00132	Cation	176.066	9.9782	N.Q.	N.Q.	N.Q.	N.Q.	N.Q.	N.Q.	0.727178	1.20306	N.Q.	N.Q.	N.Q.	N.Q.
Guanosine	C00387	HMDB00133	Cation	284.098	12.1021	10.3088	2.98472	12.6152	2.65949	0.722383	N.Q.	0.746984	1.38716	N.Q.	N.Q.	1.19458	N.Q.
His	C00135,C00768,C06419	HMDB00177	Cation	156.076	7.34343	9.39833	34.9865	10.1799	31.3124	14.5189	62.7469	35.869	186.885	7.44747	28.9825	36.8419	19.543
Hydroxyproline	C01157	HMDB00725	Cation	132.066	11.699	2.84183	5.76177	3.28291	4.99146	0.958955	N.Q.	1.82575	0.923517	N.Q.	0.429779	0.567514	N.Q.
Ile	C00407,C06418,C16434	HMDB00172	Cation	132.102	10.0727	7.54098	13.3766	9.4033	12.8288	4.36412	10.0256	9.35003	16.52	3.23363	10.1837	12.7367	7.19718
Inosine	C00294	HMDB00195	Cation	132.102	10.0727	N.Q.	N.Q.	N.Q.	N.Q.	N.Q.	N.Q.	1.82218	1.47726	N.Q.	N.Q.	N.Q.	N.Q.
Isocitric acid	C00311	HMDB00193	Anion	191.018	29.434	253.198	47.004	289.584	43.2666	21.7267	9.3745	45.5446	12.6197	74.7321	13.7078	24.2168	2.84485
Lactic acid	C00186,C00256,C01432	HMDB00190,HMDB01311	Anion	89.0248	10.4917	371.394	654.918	430.851	563.582	400.131	452.646	315.808	1223.57	237.795	595.421	2280.09	773.189
Leu	C00123,C01570,C16439	HMDB00687	Cation	132.102	10.1728	3.49755	7.46046	4.51905	6.72292	3.2558	7.66219	7.30055	12.5924	2.67557	7.65565	11.379	6.85044
Lys	C00047,C00739,C16440	HMDB00182,HMDB03405	Cation	147.113	6.95162	14.5736	23.2313	17.5641	23.1802	4.35796	29.7772	12.7448	165.635	8.6759	19.619	12.5593	32.0054
Malic acid	C00149,C00497,C00711	HMDB00156,HMDB00744	Anion	133.014	21.3427	6442.9	2278.3	7819.49	2086.56	2180.73	412.927	4617.1	1238.68	318.402	50.613	1138.7	22.3598
Met	C00073,C00855,C01733	HMDB00696	Cation	150.058	10.5342	1.87272	3.50075	2.72372	2.25953	0.794552	1.18269	3.22073	1.95569	0.512164	0.9868	1.57148	0.837208
NAD+	C00003	HMDB00902	Anion	662.102	6.48474	N.Q.	9.70835	N.Q.	16.1732	5.10164	5.55127	8.64063	10.2684	1.78261	1.90321	2.28689	N.Q.
NADP+	C00006	HMDB00217	Anion	742.073	9.16006	20.0655	21.6714	22.5117	24.557	1.6271	N.Q.	2.6707	3.1535	N.Q.	N.Q.	N.Q.	N.Q.
Ornithine	C00077,C00515,C01602	HMDB00214,HMDB03374	Cation	133.096	6.87934	5.19269	14.3955	6.27379	12.6632	5.29386	13.5044	5.20165	32.8539	7.53916	14.3152	28.2147	29.9784
Phe	C00079,C02057,C02265	HMDB00159	Cation	166.086	10.8594	10.4242	26.9947	12.1495	25.9648	5.90143	12.4215	8.0918	8.9791	2.31935	8.01166	24.418	6.24654
Phosphoenolpyruvic acid	C00074	HMDB00263	Anion	166.974	21.1572	62.1513	79.3934	87.3294	66.9588	3.29368	8.46141	4.68083	13.9374	N.Q.	N.Q.	N.Q.	N.Q.
Pro	C00148,C00763,C16435	HMDB00162,HMDB03411	Cation	116.07	10.6009	15.5724	29.8062	16.8617	27.2272	13.9039	12.2515	19.8118	24.3083	6.06363	12.2325	17.9999	9.78699
Putrescine	C00134	HMDB01414	Cation	89.1071	4.8297	N.Q.	19.5664	1.0003	17.7757	0.820239	0.819947	3.26891	1.41709	2.17867	1.20585	9.696	2.54821
Pyruvic acid	C00022	HMDB00243	Anion	170.081	8.61902	N.Q.	N.Q.	N.Q.	N.Q.	N.Q.	N.Q.	N.Q.	N.Q.	N.Q.	N.Q.	89.0895	N.Q.
Ribose 5-phosphate	C00117	HMDB01548	Anion	229.01	10.3055	12.71	34.4648	16.3452	28.3635	N.Q.	N.Q.	1.85803	N.Q.	N.Q.	N.Q.	N.Q.	N.Q.
Ribulose 5-phosphate	C00199,C01101	HMDB00618	Anion	229.012	10.6577	50.2944	88.1712	55.1313	83.1585	2.70244	3.60986	7.70496	9.1587	3.92913	N.Q.	4.27979	N.Q.
S-Adenosylmethionine	C00019	HMDB01185	Cation	399.145	7.17393	10.2015	11.4223	11.1531	6.51131	1.4283	0.568047	2.34276	0.770182	N.Q.	N.Q.	N.Q.	N.Q.
Sedoheptulose 7-phosphate	C05382	HMDB01068	Anion	399.145	7.17393	73.2541	53.0445	80.8131	46.3553	1.46852	N.Q.	4.57859	4.21943	N.Q.	N.Q.	2.00745	N.Q.
Ser	C00065,C00716,C00740	HMDB00187,HMDB03406	Cation	399.145	7.17393	261.134	295.169	318.311	272.031	71.0596	129.965	170.131	148.247	29.9808	94.5917	151.687	109.503
Spermidine	C00315	HMDB01257	Cation	146.165	4.65107	1.33337	2.90221	1.94492	1.42723	N.Q.	N.Q.	N.Q.	N.Q.	N.Q.	N.Q.	N.Q.	N.Q.
Succinic acid	C00042	HMDB00254	Anion	117.019	21.0365	292.818	143.554	352.417	166.178	70.1794	16.1383	187.683	77.3885	14.7089	5.83533	53.1803	N.Q.
Thr	C00188,C00820	HMDB00167	Cation	120.065	10.3284	68.3245	122.815	80.4247	111.977	30.1004	59.7015	65.0552	136.32	14.9424	33.0976	37.3417	26.5212
Thymidine	C00214	HMDB00273	Cation	243.099	20.0234	7.97584	N.Q.	9.2877	7.32271	N.Q.	N.Q.	N.Q.	N.Q.	N.Q.	N.Q.	N.Q.	N.Q.
Trp	C00078,C00525,C00806	HMDB00929	Cation	205.097	10.7954	5.13916	11.051	6.14221	9.04455	6.51628	73.18	27.9455	226.8	17.6126	54.6562	10.946	16.838
Tyr	C00082,C01536,C06420	HMDB00158	Cation	182.08	11.0985	7.16811	13.5593	7.9491	12.4128	3.02748	8.7049	5.29814	14.4449	2.00195	6.25601	8.82428	5.42941
Tyramine	C00483	HMDB00306	Cation	138.091	8.23829	1.35478	1.86717	1.61676	1.84917	0.736417	0.958695	2.07508	1.85504	0.313247	0.506504	0.629608	N.Q.
UDP	C00015	HMDB00295	Anion	402.995	11.384	N.Q.	18.9262	N.Q.	15.1141	4.32902	3.80871	4.44481	4.9458	N.Q.	N.Q.	N.Q.	N.Q.
UMP	C00105	HMDB00288	Anion	323.028	9.5707	N.Q.	11.6709	N.Q.	10.9828	1.86187	1.33836	3.37888	N.Q.	N.Q.	N.Q.	N.Q.	N.Q.
UTP	C00075	HMDB00285	Anion	482.961	12.2973	14.1562	32.0203	13.8683	29.4278	7.64543	4.39406	8.36247	12.8052	2.11122	1.54651	1.49757	N.Q.
Val	C00183,C06417,C16436	HMDB00883	Cation	118.086	9.89758	11.4975	24.4562	15.2466	22.7731	10.6602	28.8862	23.9107	44.451	6.59114	15.98	25.5077	16.6821
β-Ala	C00099	HMDB00056	Cation	90.0551	7.39067	4.52878	4.58863	4.7499	4.9979	N.Q.	1.54184	4.30384	5.84777	N.Q.	2.29452	N.Q.	N.Q.
*Human Metabolome Technologies, Inc.
N.Q., Not Quantified

## Sheet: Table S2
Supplementary Table S2 Detected metabolites by CE-TOFMS in trunk of mature tea plants under continuous shading cultivation at the stage of bud opening in first crop season
HMT* DB			Mode	m/z	MT/RT	Relative Area
Compound name	KEGG ID	HMDB ID				Control (3y-control)			3y-shading			6y-shading			Control (3y-control)		3y-shading		6y-shading
						replicate1	replicate2	replicate3	replicate1	replicate2	replicate3	replicate1	replicate2	replicate3	Mean	S.D.	Mean	S.D.	Mean	S.D.
1-Methylhistidine 3-Methylhistidine	No ID C01152	HMDB00001 HMDB00479	Cation	170.092	7.5553	0.000139801	0.000158079	0.000213116	0.00012207	0.000119745	0.00016054	8.50037e-05	0.000550041	0.000195481	0.000170332	3.81626e-05	0.000134118	2.29115e-05	0.000276842	0.00024296
2,5-Dihydroxybenzoic acid	C00628	HMDB00152	Anion	153.02	9.60337	6.96464e-05	6.00142e-05	N.D.	0.000207296	0.000174845	8.69774e-05	9.18291e-05	N.D.	6.90235e-05	6.48303e-05	6.81104e-06	0.000156373	6.22501e-05	8.04263e-05	1.6126e-05
2-Oxoglutaric acid	C00026	HMDB00208	Anion	145.015	21.2788	N.D.	N.D.	0.000280084	0.000425422	N.D.	N.D.	0.000236187	N.D.	N.D.	0.000280084	N.A.	0.000425422	N.A.	0.000236187	N.A.
2-Phosphoglyceric acid	C00631	HMDB03391	Anion	184.987	19.2345	N.D.	N.D.	N.D.	N.D.	N.D.	N.D.	N.D.	6.62501e-05	N.D.	N.A.	N.A.	N.A.	N.A.	6.62501e-05	N.A.
3-Guanidinopropionic acid	C03065	No ID	Cation	132.076	8.03395	N.D.	N.D.	N.D.	N.D.	0.000121633	0.000151621	N.D.	0.000153394	0.000197906	N.A.	N.A.	0.000136627	2.12052e-05	0.00017565	3.14747e-05
3-Phosphoglyceric acid	C00197	HMDB00807	Anion	184.987	19.7165	0.000106748	0.000142268	0.000219494	0.000139491	0.00018365	0.000138859	0.00019727	0.000365259	0.000127095	0.00015617	5.76444e-05	0.000154	2.56801e-05	0.000229875	0.000122384
4-Guanidinobutyric acid	C01035	HMDB03464	Cation	146.092	8.32214	0.00469495	0.00359591	0.00280146	0.00179832	0.00240958	0.00458637	0.00237687	0.00496171	0.00439322	0.00369744	0.00095082	0.00293143	0.00146545	0.0039106	0.00135832
5-Methylcytosine	C02376	HMDB02894	Cation	126.066	7.84742	0.000139307	0.000136929	0.000108804	9.10679e-05	0.000109679	0.000131268	0.000115078	0.000105742	0.000108412	0.000128347	1.69661e-05	0.000110672	2.01184e-05	0.000109744	4.80846e-06
5-Oxoproline	C01879	HMDB00267	Anion	128.036	9.51227	0.000402257	0.000111879	0.000489313	0.000221843	9.09129e-05	0.000290194	0.000116656	0.000229055	8.99039e-05	0.000334483	0.000197634	0.000200983	0.000101265	0.000145205	7.38381e-05
6,8-Thioctic acid	C00725	HMDB01451	Anion	205.036	8.29044	0.000104714	7.35959e-05	6.90196e-05	N.D.	5.16442e-05	0.000107802	7.91762e-05	8.41805e-05	7.80061e-05	8.24431e-05	1.94222e-05	7.97229e-05	3.97093e-05	8.04543e-05	3.27965e-06
Acetohydroxamic acid	C06808	No ID	Cation	76.0408	20.877	0.00110186	N.D.	N.D.	0.000335853	N.D.	N.D.	0.000704636	N.D.	N.D.	0.00110186	N.A.	0.000335853	N.A.	0.000704636	N.A.
Adenine	C00147	HMDB00034	Cation	136.06	7.66605	N.D.	N.D.	N.D.	0.000162975	N.D.	N.D.	N.D.	N.D.	N.D.	N.A.	N.A.	0.000162975	N.A.	N.A.	N.A.
Adenosine	C00212	HMDB00050	Cation	268.104	9.82694	0.000395197	0.000387674	0.00031668	0.000655129	0.000602921	0.000350124	0.000475722	0.000326303	0.000592263	0.000366517	4.3324e-05	0.000536058	0.000163126	0.000464763	0.000133318
ADP	C00008	HMDB01341	Anion	426.024	10.8814	9.64147e-05	0.000154577	0.000151059	0.000182243	0.000192218	0.000131947	0.000117518	0.000137888	0.000110784	0.000134017	3.26118e-05	0.000168803	3.23053e-05	0.000122063	1.41118e-05
Agmatine	C00179	HMDB01432	Cation	131.129	5.26768	N.D.	N.D.	N.D.	N.D.	N.D.	N.D.	0.000191134	5.28711e-05	0.000280609	N.A.	N.A.	N.A.	N.A.	0.000174872	0.000114737
Ala	C00041,C00133,C01401	HMDB00161,HMDB01310	Cation	90.0551	9.02623	0.0115973	0.00753195	0.00939383	0.00876964	0.00845242	0.0167117	0.00919482	0.00803595	0.00989894	0.0095077	0.00203507	0.0113113	0.00467963	0.00904323	0.000940702
Allantoic acid	C00499	HMDB01209	Anion	175.048	8.78238	0.000207149	0.000269003	0.000383906	0.000247463	0.000214907	0.000192176	0.000165446	0.000201107	9.36073e-05	0.000286686	8.96954e-05	0.000218182	2.77884e-05	0.000153387	5.47552e-05
AMP	C00020	HMDB00045	Anion	346.058	9.33692	9.36484e-05	8.86206e-05	0.000101902	0.000108457	5.9736e-05	0.000106814	6.36477e-05	0.000106404	7.60362e-05	9.47237e-05	6.70566e-06	9.1669e-05	2.7667e-05	8.20294e-05	2.19993e-05
Arg	C00062,C00792	HMDB00517,HMDB03416	Cation	175.118	7.14995	0.22035	0.267916	0.57602	0.296717	0.142703	0.363198	0.123006	0.480044	0.139636	0.354762	0.193086	0.267539	0.113106	0.247562	0.201507
Argininosuccinic acid	C03406	HMDB00052	Cation	291.129	9.38921	0.000107444	9.74636e-05	9.40806e-05	0.000134126	0.000100032	7.2266e-05	N.D.	N.D.	5.77226e-05	9.96628e-05	6.94801e-06	0.000102141	3.09839e-05	5.77226e-05	N.A.
Ascorbate 2-glucoside	C18339	No ID	Anion	337.079	7.19968	0.00268586	0.00164364	0.0017063	0.00192256	0.00132625	0.00252773	0.00183083	0.00171425	0.00242591	0.00201193	0.000584481	0.00192551	0.000600745	0.00199033	0.000381699
Asn	C00152,C01905,C16438	HMDB00168	Cation	133.06	10.3765	0.00454403	0.00257657	0.00335671	0.00409375	0.00241441	0.00482741	0.00250388	0.00185661	0.00248547	0.00349244	0.000990727	0.00377852	0.001237	0.00228199	0.000368499
Asp	C00049,C00402,C16433	HMDB00191,HMDB06483	Cation	134.044	11.3862	0.0654736	0.0620158	0.0529392	0.0483805	0.0690095	0.0839035	0.0537653	0.0548888	0.0748405	0.0601429	0.00647372	0.0670979	0.0178385	0.0611649	0.0118568
ATP	C00002	HMDB00538	Anion	505.99	11.753	6.26493e-05	0.000106532	0.000131446	0.000118559	0.000101702	7.86297e-05	8.3298e-05	9.50398e-05	6.68961e-05	0.000100209	3.48315e-05	9.96302e-05	2.00451e-05	8.17446e-05	1.4136e-05
Betaine	C00719	HMDB00043	Cation	118.086	11.1321	0.00788839	0.00387042	0.0069712	0.0237134	0.00757646	0.0102588	0.00761355	0.00839424	0.0078071	0.00624333	0.00210556	0.0138495	0.00864698	0.0079383	0.000406548
Betaine aldehyde_+H2O	C00576	HMDB01252	Cation	120.101	7.51088	N.D.	N.D.	N.D.	N.D.	N.D.	N.D.	0.000163545	N.D.	0.000145277	N.A.	N.A.	N.A.	N.A.	0.000154411	1.29178e-05
Betonicine	C08269	No ID	Cation	160.095	12.8432	0.000359877	N.D.	0.000440207	N.D.	N.D.	0.000131268	N.D.	N.D.	N.D.	0.000400042	5.68023e-05	0.000131268	N.A.	N.A.	N.A.
Caffeine	C07481	HMDB01847	Cation	195.086	20.2438	0.000869187	0.00155636	0.00214913	0.00485631	0.00338831	0.00259311	0.00861371	0.00123056	0.003759	0.00152489	0.000640551	0.00361258	0.00114814	0.00453442	0.00375216
Carnitine	C00318,C00487,C15025	HMDB00062	Cation	162.112	8.53896	0.00121079	0.000684207	0.000915601	0.00246292	0.00103618	0.00123447	0.000941254	0.00111823	0.00123497	0.000936865	0.000263933	0.00157786	0.000772874	0.00109815	0.000147885
Choline	C00114	HMDB00097	Cation	104.107	6.92046	0.0748166	0.076839	0.107797	0.116287	0.0699065	0.0503095	0.116221	0.144218	0.0956888	0.0864842	0.0184852	0.0788342	0.0338826	0.118709	0.02436
cis-Aconitic acid	C00417	HMDB00072	Anion	173.01	27.9558	0.000316419	0.000301599	0.000424049	0.000452738	0.000420056	0.00037026	0.00035313	0.000461057	0.000423124	0.000347356	6.68306e-05	0.000414351	4.15342e-05	0.000412437	5.47514e-05
Citramalic acid	C02612,C02614	HMDB00426	Anion	147.03	17.3907	0.000395097	0.000346164	0.000348603	0.000529111	0.000680736	0.000504989	0.000160174	0.000199592	0.000225351	0.000363288	2.75744e-05	0.000571612	9.52707e-05	0.000195039	3.28263e-05
Citric acid	C00158	HMDB00094	Anion	191.021	25.9359	0.0232759	0.0301485	0.0547336	0.0650773	0.0555037	0.0343877	0.0151556	0.0412274	0.0150923	0.0360527	0.0165391	0.0516562	0.0157024	0.0238251	0.0150709
Citrulline	C00327	HMDB00904	Cation	176.103	10.9339	0.00185521	0.00158493	0.00267518	0.00178971	0.000677578	0.000613803	0.000210521	0.000585893	0.000314079	0.00203844	0.000567754	0.00102703	0.000661269	0.000370164	0.000193869
Cystathionine	C00542,C02291	HMDB00099	Cation	223.075	9.84837	N.D.	N.D.	N.D.	0.000256196	0.000125827	N.D.	0.00015932	0.000144998	0.000144549	N.A.	N.A.	0.000191011	9.21846e-05	0.000149622	8.40121e-06
Cytidine	C00475	HMDB00089	Cation	244.091	9.64328	N.D.	5.73444e-05	N.D.	9.8603e-05	9.10148e-05	N.D.	N.D.	N.D.	6.18456e-05	5.73444e-05	N.A.	9.48089e-05	5.36569e-06	6.18456e-05	N.A.
Cytosine	C00380	HMDB00630	Cation	112.051	7.31317	0.000164254	0.000169417	0.000141994	0.000116687	0.000164833	0.00014316	0.000108119	9.75732e-05	0.000138728	0.000158555	1.45724e-05	0.00014156	2.41127e-05	0.000114807	2.13771e-05
Diethanolamine	C06772	HMDB04437	Cation	106.086	7.70465	0.000196611	0.000258813	N.D.	N.D.	0.000157284	0.000188669	0.00223967	N.D.	N.D.	0.000227712	4.39834e-05	0.000172976	2.21928e-05	0.00223967	N.A.
Diethylaminomalonic acid	No ID	No ID	Cation	176.093	9.03206	0.000109914	N.D.	N.D.	N.D.	8.17875e-05	0.000134241	7.50617e-05	N.D.	7.68826e-05	0.000109914	N.A.	0.000108014	3.70901e-05	7.59722e-05	1.28757e-06
Dyphylline	C07819	No ID	Cation	255.107	20.7615	0.00171985	0.00157097	0.00195448	0.00124696	0.00224077	0.00200652	0.00163694	0.00199844	0.00143943	0.00174843	0.000193345	0.00183142	0.000519527	0.0016916	0.000283484
Ethanolamine	C00189	HMDB00149	Cation	62.0609	6.42361	0.00711874	0.006875	0.00727864	0.0108681	0.00621333	0.0069062	0.00765431	0.00734953	0.00704507	0.00709079	0.000203268	0.00799587	0.00251141	0.00734964	0.000304621
Ethanolamine phosphate	C00346	HMDB00224	Anion	140.013	8.04734	0.000309015	0.000398283	0.000530541	0.000404652	0.000342153	0.000342075	0.000526723	0.000654083	0.00046386	0.000412613	0.000111456	0.00036296	3.61064e-05	0.000548222	9.69165e-05
Ethyl glucuronide	No ID	HMDB10325	Anion	221.068	7.82614	0.000232779	0.00014872	0.000108245	8.01708e-05	0.000127643	0.000168749	9.48006e-05	8.14867e-05	0.000185717	0.000163248	6.35253e-05	0.000125521	4.43271e-05	0.000120668	5.67262e-05
Fructose 1,6-diphosphate	C00354	HMDB01058	Anion	338.992	14.617	N.D.	N.D.	N.D.	N.D.	N.D.	N.D.	N.D.	4.56258e-05	N.D.	N.A.	N.A.	N.A.	N.A.	4.56258e-05	N.A.
Fructose 6-phosphate	C05345,C00085	HMDB00124	Anion	259.024	9.97898	0.000115698	0.000107041	0.000182188	0.000162604	0.00014224	0.000133832	0.00018778	0.000222742	0.000123076	0.000134976	4.1116e-05	0.000146225	1.47944e-05	0.000177866	5.0567e-05
Fumaric acid	C00122	HMDB00134	Anion	115.005	25.163	0.000129123	0.000116972	0.000157318	0.000197679	0.00013272	0.000141372	9.35545e-05	0.000121052	N.D.	0.000134471	2.06977e-05	0.000157257	3.52728e-05	0.000107303	1.94434e-05
GABA	C00334	HMDB00112	Cation	104.071	7.7367	0.0103737	0.0114944	0.0112295	0.0295411	0.0111778	0.0139396	0.00934718	0.00994543	0.0112785	0.0110325	0.000585742	0.0182195	0.00990155	0.0101904	0.000988665
Gln	C00064,C00303,C00819	HMDB00641,HMDB03423	Cation	147.076	10.6444	0.190525	0.0934425	0.229293	0.280419	0.115283	0.181136	0.0587922	0.0498052	0.0504784	0.171087	0.0699801	0.192279	0.0831302	0.0530253	0.00500565
Glu	C00025,C00217,C00302	HMDB00148,HMDB03339	Cation	148.06	10.8199	0.151974	0.137312	0.177998	0.186135	0.149135	0.178736	0.1503	0.152599	0.151221	0.155761	0.0206059	0.171335	0.019579	0.151373	0.00115734
Glucaric acid	C00767,C00818	HMDB00663	Anion	209.032	14.5387	8.49426e-05	0.000132676	0.000179768	0.000224753	0.000359209	0.000193612	0.000182029	0.0001043	8.10002e-05	0.000132462	4.74131e-05	0.000259191	8.80062e-05	0.000122443	5.29015e-05
Gluconic acid	C00257	HMDB00625	Anion	195.052	8.17707	0.000576129	0.000674247	0.000517856	0.00153019	0.00190957	0.00092345	0.00135922	0.000585981	0.00132019	0.000589411	7.90369e-05	0.0014544	0.000497408	0.00108847	0.000435602
Gluconolactone	C00198	HMDB00150	Cation	179.055	21.4433	0.000396926	0.000349517	0.000273757	0.000465027	0.000811374	0.000455093	0.000663625	0.000285912	0.00072226	0.000340067	6.21262e-05	0.000577165	0.000202892	0.000557266	0.000236821
Glucose 1-phosphate	C00103	HMDB01586	Anion	259.024	10.1494	0.000153043	0.000167649	0.000209312	0.000263868	0.00020142	0.000195587	0.000213565	0.000223752	0.000187924	0.000176668	2.91986e-05	0.000220292	3.78509e-05	0.000208413	1.84613e-05
Glucose 6-phosphate	C00668,C01172,C00092	HMDB01401	Anion	259.024	9.86539	0.00061144	0.000602179	0.000970448	0.000884141	0.000728334	0.000737378	0.000844962	0.0011675	0.000652178	0.000728022	0.000209998	0.000783284	8.74614e-05	0.000888213	0.000260369
Glutathione (GSH)	C00051	HMDB00125	Cation	308.09	12.9577	N.D.	0.000859947	0.000240567	0.000172232	0.000502469	N.D.	N.D.	0.000115499	N.D.	0.000550257	0.000437968	0.000337351	0.000233512	0.000115499	N.A.
Glutathione (GSSG)_divalent	C00127	HMDB03337	Cation	307.083	12.0048	0.000445585	0.000802385	0.00117788	0.00131822	0.000990048	0.00100623	0.000839349	0.00104494	0.000564857	0.000808616	0.000366187	0.00110484	0.000184977	0.000816382	0.000240865
Gly	C00037	HMDB00123	Cation	76.0392	8.33015	0.000442127	0.000458537	0.00078309	0.000793561	0.000306598	0.000560747	0.000473734	0.000395739	0.000472937	0.000561251	0.000192293	0.000553635	0.000243559	0.00044747	4.48024e-05
Glyceric acid	C00258	HMDB00139,HMDB06372	Anion	105.02	10.3864	0.000183636	0.000206187	0.00022809	0.000325694	0.000262664	0.000218565	0.000242226	0.000193531	0.000171692	0.000205971	2.22281e-05	0.000268974	5.38422e-05	0.000202483	3.61088e-05
Glycerol	C00116	HMDB00131	Cation	93.0546	20.7503	0.0476055	0.0284005	0.0568424	0.0226266	0.0478822	0.0397289	0.020423	0.0482781	0.0182806	0.0442828	0.0145092	0.0367459	0.0128893	0.0289939	0.0167349
Glycerol 3-phosphate	C00093	HMDB00126	Anion	171.007	12.1304	8.44544e-05	7.32563e-05	9.67276e-05	0.000124944	7.93306e-05	0.000122522	0.000142249	0.000100175	0.000105269	8.48128e-05	1.17398e-05	0.000108932	2.56642e-05	0.000115897	2.29626e-05
Glycerophosphocholine	C00670	HMDB00086	Cation	258.109	20.4395	0.00496022	0.00413272	0.00817353	0.00754055	0.00207279	0.00552491	0.004025	0.00725627	0.00416355	0.00575549	0.00213457	0.00504608	0.00276515	0.00514827	0.00182689
Guanosine	C00387	HMDB00133	Cation	284.098	12.2485	N.D.	N.D.	N.D.	0.000120993	0.000159381	N.D.	N.D.	N.D.	9.55576e-05	N.A.	N.A.	0.000140187	2.71441e-05	9.55576e-05	N.A.
Hexanoic acid	C01585	HMDB00535	Anion	115.077	8.94751	3.49046e-05	2.77576e-05	N.D.	3.99237e-05	4.31559e-05	8.29382e-05	4.26555e-05	3.83021e-05	3.46694e-05	3.13311e-05	5.05366e-06	5.53393e-05	2.39559e-05	3.85423e-05	3.99848e-06
His	C00135,C00768,C06419	HMDB00177	Cation	156.076	7.34976	0.00443387	0.00427532	0.00667972	0.00492714	0.00375824	0.00733774	0.00362931	0.0125538	0.00426517	0.00512964	0.00134475	0.00534104	0.00182529	0.0068161	0.00497917
Hydroxyproline	C01157	HMDB00725	Cation	132.065	11.8322	0.000348268	0.000326841	0.000221351	0.000256411	N.D.	N.D.	0.000246809	0.000153394	0.00026533	0.00029882	6.79398e-05	0.000256411	N.A.	0.000221844	5.99986e-05
Ile	C00407,C06418,C16434	HMDB00172	Cation	132.102	10.1553	0.000766189	0.00108322	0.00100968	0.00118862	0.00102339	0.00106661	0.00149502	0.00104403	0.00128542	0.00095303	0.000165934	0.00109287	8.56873e-05	0.00127482	0.000225681
Isocitric acid	C00311	HMDB00193	Anion	191.019	28.4923	0.00107968	0.0012249	0.00239683	0.00289544	0.00296205	0.0020029	0.00128561	0.00179624	0.00122706	0.00156714	0.000722191	0.00262013	0.000535571	0.0014363	0.00031309
Lactic acid	C00186,C00256,C01432	HMDB00190,HMDB01311	Anion	89.0249	10.7407	0.000454573	0.000233775	0.000315053	0.000338786	0.000644006	0.000395392	0.000370575	0.000292612	0.000201397	0.000334467	0.000111672	0.000459395	0.000162364	0.000288195	8.46754e-05
Leu	C00123,C01570,C16439	HMDB00687	Cation	132.102	10.2579	0.00123277	0.00117937	0.00141046	0.00185301	0.00123499	0.00173141	0.00132253	0.00117383	0.00108169	0.0012742	0.000120986	0.00160647	0.000327404	0.00119268	0.00012152
Lys	C00047,C00739,C16440	HMDB00182,HMDB03405	Cation	147.112	6.95015	0.00247073	0.0034278	0.00621406	0.00352129	0.00185322	0.00560999	0.00262343	0.00565085	0.00238263	0.00403753	0.00194473	0.0036615	0.0018823	0.00355231	0.00182138
Malic acid	C00149,C00497,C00711	HMDB00156,HMDB00744	Anion	133.015	21.0251	0.0303131	0.0294687	0.0427501	0.0597296	0.0371853	0.0423756	0.0357368	0.038665	0.0349749	0.0341773	0.00743624	0.0464302	0.0118064	0.0364589	0.00194818
Met	C00073,C00855,C01733	HMDB00696	Cation	150.059	10.6226	0.000359877	0.000239625	0.000334647	0.000282246	0.000161268	0.000286548	0.00020729	0.000235537	0.000273576	0.000311383	6.34115e-05	0.000243354	7.1121e-05	0.000238801	3.32635e-05
Methionine sulfoxide	C02989	HMDB02005	Cation	166.054	11.6203	N.D.	0.000478378	0.000560491	0.000361473	N.D.	0.000346008	N.D.	0.000517592	0.000354824	0.000519435	5.80622e-05	0.00035374	1.09355e-05	0.000436208	0.000115094
Mucic acid	C00879,C01807	HMDB00639	Anion	209.031	13.9976	0.000193236	0.000248885	0.000336252	0.000376609	0.000508509	0.000305184	0.000243951	0.000191679	0.000155067	0.000259458	7.20915e-05	0.000396767	0.000103151	0.000196899	4.46715e-05
myo-Inositol 1-phosphate myo-Inositol 3-phosphate	C01177 C04006	HMDB00213 HMDB06814	Anion	259.024	10.2877	8.0549e-05	9.61754e-05	0.000150558	0.000133268	6.73517e-05	9.09268e-05	0.000156339	0.00019875	9.66802e-05	0.000109094	3.67489e-05	9.71821e-05	3.34002e-05	0.00015059	5.12773e-05
myo-Inositol 2-phosphate	No ID	No ID	Anion	259.024	10.5011	9.21839e-05	8.76869e-05	0.000119345	8.38883e-05	5.06129e-05	9.25425e-05	0.000101798	0.000141002	7.66665e-05	9.97385e-05	1.71277e-05	7.56812e-05	2.21368e-05	0.000106489	3.24234e-05
N-Acetylglucosamine 1-phosphate	C04256	HMDB01367	Anion	300.05	9.57401	0.000118301	6.40887e-05	0.000118594	9.14852e-05	9.59107e-05	0.000120996	0.000123557	0.000123661	0.000127567	0.000100328	3.13844e-05	0.000102797	1.59153e-05	0.000124929	2.28593e-06
N-Acetylglucosamine 6-phosphate	C00357	HMDB01062	Anion	300.049	9.19488	5.51639e-05	5.23744e-05	7.75323e-05	3.87115e-05	4.41872e-05	5.43945e-05	6.52772e-05	7.29004e-05	4.05001e-05	6.16902e-05	1.37904e-05	4.57644e-05	7.95959e-06	5.95592e-05	1.69401e-05
N-Acetylglutamic acid	C00624	HMDB01138	Anion	188.058	13.1977	8.68953e-05	N.D.	8.34578e-05	3.61253e-05	4.72017e-05	N.D.	N.D.	5.30337e-05	5.37375e-05	8.51766e-05	2.43067e-06	4.16635e-05	7.83219e-06	5.33856e-05	4.97629e-07
N-Acetylglutamine	No ID	HMDB06029	Anion	187.073	8.13752	2.24561e-05	N.D.	2.42028e-05	4.37221e-05	N.D.	N.D.	N.D.	N.D.	N.D.	2.33294e-05	1.23508e-06	4.37221e-05	N.A.	N.A.	N.A.
N-Acetylputrescine	C02714	HMDB02064	Cation	131.117	8.46524	0.000110408	0.000114035	0.000103813	9.8603e-05	N.D.	8.18709e-05	8.79863e-05	5.78632e-05	0.000132908	0.000109419	5.18213e-06	9.0237e-05	1.18314e-05	9.2919e-05	3.77646e-05
N5-Ethylglutamine	C01047	No ID	Cation	175.107	11.3224	0.38569	0.395799	0.416743	0.181169	0.151061	0.563145	0.208556	0.412963	0.326734	0.39941	0.0158387	0.298458	0.229719	0.316085	0.102619
N6,N6,N6-Trimethyllysine	C03793	HMDB01325	Cation	189.159	7.23556	0.000366793	0.000263173	0.000497853	0.000256842	0.000221875	0.000980622	0.000270421	0.00085751	0.000401148	0.00037594	0.000117607	0.000486446	0.000428326	0.000509693	0.000308228
N6-Methyllysine	C02728	HMDB02038	Cation	161.128	7.13816	8.62025e-05	9.37569e-05	0.000139998	0.000153717	N.D.	7.45528e-05	7.85414e-05	0.00011255	N.D.	0.000106652	2.9124e-05	0.000114135	5.59778e-05	9.55455e-05	2.40474e-05
NAD+	C00003	HMDB00902	Anion	662.105	6.62614	0.000110002	0.000149229	0.000146218	0.00014935	0.000149221	0.00012351	0.000118956	0.000139487	0.000109445	0.00013515	2.18303e-05	0.000140694	1.48819e-05	0.000122629	1.53543e-05
NADP+	C00006	HMDB00217	Anion	742.069	9.42494	N.D.	1.90144e-05	2.46201e-05	3.20845e-05	1.95153e-05	N.D.	N.D.	N.D.	N.D.	2.18172e-05	3.96382e-06	2.57999e-05	8.88772e-06	N.A.	N.A.
Nω-Methylarginine	No ID	No ID	Cation	189.134	7.50841	0.00205947	0.00210691	0.00368961	0.00116515	0.001287	0.00538999	0.00146768	0.00706838	0.0015379	0.00261866	0.000927766	0.00261405	0.00240481	0.00335799	0.00321349
O-Acetylcarnitine	C02571	HMDB00201	Cation	204.122	9.04908	N.D.	N.D.	N.D.	0.000658574	N.D.	0.00024607	N.D.	0.000187658	0.000209305	N.A.	N.A.	0.000452322	0.000291684	0.000198482	1.53066e-05
O-Acetylhomoserine 2-Aminoadipic acid	C01077 C00956	No ID HMDB00510	Cation	162.076	10.846	0.000116089	0.000228069	0.000132262	0.00026696	0.000147637	0.000215883	0.000213006	0.000124803	0.000222644	0.000158807	6.05256e-05	0.00021016	5.98672e-05	0.000186818	5.39223e-05
o-Hydroxybenzoic acid	C00805	HMDB01895	Anion	137.025	10.4333	0.00524993	0.00443994	0.00352359	0.00580729	0.008486	0.00451151	0.00457871	0.00426585	0.00539597	0.00440449	0.000863714	0.00626827	0.00202695	0.00474684	0.00058352
Octanoic acid	C06423	HMDB00482	Anion	143.109	8.21781	0.000221876	0.000207376	0.000168334	0.000223379	0.000227838	0.000199985	0.000133622	0.000139992	0.000203604	0.000199195	2.76923e-05	0.000217067	1.49606e-05	0.000159073	3.86964e-05
Ornithine	C00077,C00515,C01602	HMDB00214,HMDB03374	Cation	133.097	6.88734	0.00065257	0.000498874	0.00124052	0.000853196	0.000445427	0.000414157	0.00051549	0.000346952	0.000297102	0.00079732	0.000391437	0.000570927	0.000244952	0.000386515	0.000114443
Pantothenic acid	C00864	HMDB00210	Anion	218.104	7.70756	6.22424e-05	6.78236e-05	7.33594e-05	0.000113063	3.60954e-05	3.76992e-05	3.88213e-05	5.57275e-05	2.42685e-05	6.78085e-05	5.55852e-06	6.2286e-05	4.39818e-05	3.96058e-05	1.57442e-05
Phe	C00079,C02057,C02265	HMDB00159	Cation	166.086	10.9681	0.000480412	0.000443928	0.000739668	0.000519711	0.000418374	0.000417587	0.00122311	0.000657144	0.000522414	0.000554669	0.000161249	0.000451891	5.87353e-05	0.000800889	0.000371807
Phosphoenolpyruvic acid	C00074	HMDB00263	Anion	166.976	20.9747	N.D.	2.63994e-05	5.49152e-05	N.D.	2.57825e-05	4.13793e-05	4.28472e-05	7.68568e-05	2.63172e-05	4.06573e-05	2.01637e-05	3.35809e-05	1.10287e-05	4.86737e-05	2.57687e-05
Phosphorylcholine	C00588	HMDB01565	Cation	184.073	19.531	0.00351306	0.00242961	0.003608	0.00352904	0.00287682	0.00256407	0.00362334	0.00378244	0.0043275	0.00318356	0.000654659	0.00298998	0.000492337	0.00391109	0.000369286
Pipecolic acid	C00408	HMDB00070,HMDB00716,HMDB05960	Cation	130.085	10.2129	0.000252432	0.000579113	0.00140971	N.D.	N.D.	0.000331371	0.000774727	0.000543006	0.000637131	0.000747085	0.000596645	0.000331371	N.A.	0.000651621	0.000116538
Pro	C00148,C00763,C16435	HMDB00162,HMDB03411	Cation	116.071	10.7014	0.0027402	0.00327822	0.00365192	0.0108913	0.00273506	0.00440822	0.00312227	0.00291472	0.00269235	0.00322345	0.000458323	0.00601154	0.00430803	0.00290978	0.000215004
Putrescine	C00134	HMDB01414	Cation	89.1075	4.80204	0.000117077	0.000303729	0.000242813	0.000143814	9.45799e-05	0.000219771	0.000202319	0.000634453	0.000447229	0.000221206	9.51831e-05	0.000152722	6.3069e-05	0.000428	0.000216708
Quinic acid	C00296	HMDB03072	Anion	191.057	8.26973	0.00529939	0.00651294	0.00432954	0.00571192	0.00344239	0.00562938	0.00572925	0.00138527	0.00320179	0.00538062	0.00109396	0.0049279	0.00128715	0.00343877	0.00218166
S-Methylmethionine	C03172	No ID	Cation	164.073	7.35432	0.00146989	0.00119093	0.00226467	0.00326531	0.00150573	0.0027381	0.0039902	0.00503659	0.00541792	0.00164183	0.000557138	0.00250305	0.000903034	0.00481491	0.000739225
Saccharopine	C00449	HMDB00279	Cation	277.138	10.6259	N.D.	7.52236e-05	N.D.	0.000173524	N.D.	8.94177e-05	8.87319e-05	6.46706e-05	N.D.	7.52236e-05	N.A.	0.000131471	5.94722e-05	7.67013e-05	1.70139e-05
SDMA	No ID	HMDB03334	Cation	203.15	7.84378	N.D.	N.D.	7.91076e-05	6.58789e-05	N.D.	0.000124636	8.57494e-05	N.D.	N.D.	7.91076e-05	N.A.	9.52574e-05	4.15475e-05	8.57494e-05	N.A.
Sedoheptulose 7-phosphate	C05382	HMDB01068	Anion	289.033	9.63702	4.06813e-05	5.05919e-05	5.98393e-05	5.24504e-05	4.7281e-05	4.86499e-05	4.53394e-05	7.24794e-05	4.23912e-05	5.03708e-05	9.58088e-06	4.94605e-05	2.67832e-06	5.34033e-05	1.6586e-05
Ser	C00065,C00716,C00740	HMDB00187,HMDB03406	Cation	106.05	9.91707	0.0135192	0.0118302	0.0134727	0.0123622	0.0116012	0.0161263	0.0118719	0.0118504	0.0138656	0.0129407	0.000962039	0.0133632	0.00242293	0.0125293	0.00115729
Shikimic acid	C00493	HMDB03070	Anion	173.047	8.23266	0.000927209	0.000879161	0.00077115	0.00031147	0.000536751	0.00131121	0.00128657	0.00031433	0.000519725	0.000859173	7.99262e-05	0.000719811	0.000524409	0.000706874	0.000512425
Stachydrine	C10172	HMDB04827	Cation	144.101	11.3713	0.00138887	0.00148725	0.00476791	0.00319986	0.00151915	0.000886859	0.00143164	0.000778997	0.000611666	0.00254801	0.00192312	0.00186862	0.00119545	0.000940768	0.000433264
Succinic acid	C00042	HMDB00254	Anion	117.02	20.8577	0.000511853	0.000606678	0.000670083	0.00103713	0.000780693	0.000461994	0.00051848	0.000718649	0.000613096	0.000596204	7.96334e-05	0.000759938	0.000288128	0.000616742	0.000100135
Sucrose 6'-phosphate	C02591	No ID	Anion	421.076	8.64403	0.000179486	0.000239632	0.000203971	0.000219661	0.000156678	0.000224759	0.000214332	0.00028251	0.000224957	0.000207696	3.02456e-05	0.000200366	3.79207e-05	0.000240599	3.66822e-05
Sulfotyrosine	No ID	No ID	Anion	260.025	8.39448	4.25527e-05	4.49894e-05	4.09778e-05	0.00025514	0.000103606	0.000133563	7.31373e-05	2.97157e-05	4.60157e-05	4.284e-05	2.02118e-06	0.000164103	8.02508e-05	4.96229e-05	2.19344e-05
Terephthalic acid	C06337	HMDB02428	Anion	165.02	16.5501	6.97278e-05	7.10493e-05	7.49451e-05	5.80268e-05	6.48131e-05	7.30646e-05	6.94949e-05	9.2346e-05	6.8078e-05	7.19074e-05	2.71245e-06	6.53015e-05	7.53077e-06	7.66396e-05	1.36206e-05
Theobromine	C07480	HMDB02825	Cation	181.072	20.4089	0.000440645	0.000535941	N.D.	0.00105256	0.000454025	0.000478648	N.D.	N.D.	N.D.	0.000488293	6.73841e-05	0.000661743	0.000338677	N.A.	N.A.
Thr	C00188,C00820	HMDB00167	Cation	120.065	10.4198	0.00380625	0.00442358	0.00418896	0.00590822	0.00422946	0.0052514	0.00536344	0.00530662	0.006276	0.00413959	0.000311614	0.00512969	0.000845969	0.00564868	0.000544012
Threonic acid	C01620	HMDB00943	Anion	135.031	9.27516	0.000220574	0.000213233	0.000175095	0.000450395	0.00023347	0.000191817	0.000129308	0.000148915	0.000174135	0.000202967	2.44159e-05	0.000291894	0.000138837	0.000150786	2.24717e-05
Trp	C00078,C00525,C00806	HMDB00929	Cation	205.096	10.8951	0.000116583	0.000183371	0.000252795	0.000134126	0.000190628	0.000169002	0.00137124	0.000541418	0.00107345	0.00018425	6.811e-05	0.000164585	2.85086e-05	0.000995369	0.000420387
Tyr	C00082,C01536,C06420	HMDB00158	Cation	182.081	11.2142	0.000197352	0.000196453	0.00029996	0.000294517	0.000226488	0.000293409	0.00053786	0.000556394	0.000449169	0.000231255	5.95018e-05	0.000271472	3.89605e-05	0.000514474	5.73101e-05
UDP	C00015	HMDB00295	Anion	402.997	11.6774	2.95346e-05	3.09833e-05	4.54011e-05	5.72994e-05	3.92687e-05	N.D.	N.D.	4.49524e-05	N.D.	3.53063e-05	8.77226e-06	4.82841e-05	1.27497e-05	4.49524e-05	N.A.
UDP-glucose UDP-galactose	C00029 C00052	HMDB00286 HMDB00302	Anion	565.049	8.67737	0.000669127	0.000804631	0.000855026	0.000838156	0.000788467	0.000660633	0.000655361	0.000956628	0.000695515	0.000776261	9.61418e-05	0.000762419	9.15833e-05	0.000769168	0.000163582
UDP-N-acetylgalactosamine UDP-N-acetylglucosamine	C00203 C00043	HMDB00304 HMDB00290	Anion	606.075	8.48714	0.000267439	0.00027469	0.000363292	0.000291831	0.000244576	0.000207076	0.000284402	0.000293874	0.00027247	0.000301807	5.33708e-05	0.000247828	4.2471e-05	0.000283582	1.07258e-05
UMP	C00105	HMDB00288	Anion	323.03	9.81972	9.88556e-05	9.68545e-05	0.00010474	9.66575e-05	8.10759e-05	0.000137422	5.52125e-05	9.90805e-05	9.79409e-05	0.00010015	4.09876e-06	0.000105052	2.90961e-05	8.4078e-05	2.50047e-05
Uridine	C00299	HMDB00296	Cation	245.076	20.7899	0.000257372	0.000265354	0.000253543	0.000268467	0.000332602	0.000229833	0.000245069	0.000208534	0.000258297	0.000258757	6.02567e-06	0.000276968	5.19093e-05	0.0002373	2.57748e-05
Val	C00183,C06417,C16436	HMDB00883	Cation	118.086	9.97408	0.00284295	0.00240781	0.00287931	0.0039607	0.00222357	0.00346236	0.00320081	0.00243706	0.00245103	0.00271003	0.000262358	0.00321554	0.000894479	0.0026963	0.000436976
XA0033	No ID	No ID	Anion	242.081	7.68778	0.000560101	0.000421542	0.000566512	0.000543173	0.000484075	0.000470611	0.000604941	0.000605005	0.000621921	0.000516052	8.19103e-05	0.000499287	3.85984e-05	0.000610622	9.78486e-06
Xanthurenic acid	C02470	HMDB00881	Anion	204.032	12.523	N.D.	N.D.	N.D.	5.86733e-05	4.63291e-05	N.D.	N.D.	N.D.	N.D.	N.A.	N.A.	5.25012e-05	8.7287e-06	N.A.	N.A.
XC0016	No ID	No ID	Cation	129.066	8.79235	0.00169836	0.0012413	0.000980484	0.000675797	0.00155061	0.00212247	0.00111922	0.00151261	0.00206128	0.00130671	0.000363382	0.00144962	0.000728604	0.00156437	0.00047316
XC0017	No ID	No ID	Cation	130.097	7.87256	0.000882278	0.000765536	0.00131987	0.000945986	0.00029108	0.00239918	0.000700908	0.001268	0.000741663	0.000989229	0.000292235	0.00121208	0.00107895	0.000903523	0.000316302
XC0040	No ID	No ID	Cation	174.087	11.9822	N.D.	N.D.	0.000186414	N.D.	0.000104646	0.000248814	0.000108616	0.000113003	N.D.	0.000186414	N.A.	0.00017673	0.000101942	0.00011081	3.10247e-06
XC0089	No ID	No ID	Cation	255.096	9.51674	0.00316306	0.00312908	0.00365093	0.00357597	0.00246788	0.00280099	0.00345905	0.00348223	0.00356401	0.00331436	0.000291972	0.00294828	0.000568539	0.00350176	5.51361e-05
XC0126	No ID	No ID	Cation	310.109	14.529	N.D.	0.000147831	0.000150229	0.000132188	0.000166091	0.000212681	0.000221208	0.000151125	0.000155463	0.00014903	1.6962e-06	0.00017032	4.04128e-05	0.000175932	3.92704e-05
Xylulose 5-phosphate	C00231,C03291	HMDB00868	Anion	229.012	10.7819	N.D.	2.30889e-05	N.D.	4.10552e-05	3.57781e-05	3.28521e-05	N.D.	3.05575e-05	3.71908e-05	2.30889e-05	N.A.	3.65618e-05	4.1573e-06	3.38742e-05	4.6904e-06
β-Ala	C00099	HMDB00056	Cation	90.0549	7.39778	0.000225757	0.000228723	N.D.	0.000176323	0.000189789	0.000252702	N.D.	N.D.	N.D.	0.00022724	2.09779e-06	0.000206271	4.07701e-05	N.A.	N.A.
γ-Butyrobetaine	C01181	HMDB01161	Cation	146.117	8.11912	N.D.	N.D.	N.D.	8.78385e-05	N.D.	N.D.	N.D.	N.D.	N.D.	N.A.	N.A.	8.78385e-05	N.A.	N.A.	N.A.
γ-Glu-Val-Gly	No ID	No ID	Cation	304.148	13.1587	0.000208961	0.000370667	0.000397035	0.000262224	0.000173431	0.000514781	N.D.	0.000316999	0.000199361	0.000325554	0.00010183	0.000316812	0.000177101	0.00025818	8.31827e-05
*Human Metabolome Technologies, Inc.
N.D., Not Detected
N.A., Not Available

## Sheet: Table S3
Supplementary Table S3 Detected metabolites by CE-TOFMS in trunk of mature tea plants under continuous shading cultivation in mid-summer season
HMT* DB			Mode	m/z	MT/RT	Relative Area
Compound name	KEGG ID	HMDB ID				3y-control			3y-shading			6y-control			6y-shading			3y-control		3y-shading		6y-control		6y-shading
						replicate1	replicate2	replicate3	replicate1	replicate2	replicate3	replicate1	replicate2	replicate3	replicate1	replicate2	replicate3	Mean	S.D.	Mean	S.D.	Mean	S.D.	Mean	S.D.
1-Methylhistidine 3-Methylhistidine	No ID C01152	HMDB00001 HMDB00479	Cation	170.093	8.22292	0.000104233	0.000122719	0.000209427	0.000199665	0.000187838	0.000147564	0.000101399	0.00012461	0.000214342	0.000279754	0.000345813	0.000213025	0.00014546	5.61632e-05	0.000178356	2.73143e-05	0.000146784	5.96473e-05	0.000279531	6.63945e-05
11-Aminoundecanoic acid	C19325	No ID	Cation	202.18	10.7101	N.D.	N.D.	N.D.	0.000101056	6.36263e-05	9.0178e-05	N.D.	8.26087e-05	N.D.	5.31927e-05	N.D.	N.D.	N.A.	N.A.	8.49533e-05	1.92538e-05	8.26087e-05	N.A.	5.31927e-05	N.A.
2'-Deoxyuridine	C00526	HMDB00012	Cation	229.082	24.9198	N.D.	N.D.	N.D.	0.000147522	N.D.	N.D.	0.000122524	0.00014718	N.D.	0.000121072	0.000181119	N.D.	N.A.	N.A.	0.000147522	N.A.	0.000134852	1.74341e-05	0.000151095	4.24602e-05
2-Aminoisobutyric acid 2-Aminobutyric acid	C03665 C02261,C02356	HMDB01906 HMDB00452	Cation	104.071	10.6187	0.0002401	0.000190333	0.000175083	N.D.	0.000167175	0.00026097	N.D.	0.000141254	N.D.	0.000574284	N.D.	N.D.	0.000201839	3.4001e-05	0.000214072	6.63229e-05	0.000141254	N.A.	0.000574284	N.A.
2-Hydroxyglutaric acid	C02630,C01087,C03196	HMDB00606,HMDB00694	Anion	147.03	17.2921	N.D.	3.5832e-05	2.68093e-05	4.45186e-05	3.59237e-05	8.0971e-05	3.95851e-05	2.65905e-05	N.D.	3.93397e-05	5.42856e-05	4.42558e-05	3.13207e-05	6.38004e-06	5.38044e-05	2.39162e-05	3.30878e-05	9.18851e-06	4.59604e-05	7.61739e-06
2-Oxoglutaric acid	C00026	HMDB00208	Anion	145.014	21.8716	N.D.	N.D.	N.D.	N.D.	0.000530136	N.D.	0.000592791	0.000511139	0.000523565	N.D.	0.000356023	0.000591866	N.A.	N.A.	0.000530136	N.A.	0.000542498	4.39953e-05	0.000473944	0.000166766
3-Guanidinopropionic acid	C03065	No ID	Cation	132.077	8.79053	0.000136546	8.68534e-05	0.000117096	0.000151365	0.000140664	0.000124883	9.61379e-05	9.63769e-05	0.000110041	0.000159309	0.000153363	0.000140298	0.000113498	2.50407e-05	0.000138971	1.3322e-05	0.000100852	7.95864e-06	0.00015099	9.72526e-06
3-Phosphoglyceric acid	C00197	HMDB00807	Anion	184.987	20.2316	N.D.	6.08291e-05	6.82732e-05	N.D.	N.D.	5.57905e-05	8.75886e-05	9.64681e-05	6.61759e-05	6.63592e-05	N.D.	N.D.	6.45512e-05	5.26376e-06	5.57905e-05	N.A.	8.34109e-05	1.55722e-05	6.63592e-05	N.A.
4-Guanidinobutyric acid	C01035	HMDB03464	Cation	146.093	9.11419	0.00470158	0.00342006	0.00289418	0.00538573	0.00534251	0.00294518	0.00254231	0.00302149	0.00391573	0.00613999	0.00883549	0.0052006	0.00367194	0.000929652	0.0045578	0.00139674	0.00315985	0.000697084	0.00672536	0.00188682
5-Methylcytosine	C02376	HMDB02894	Cation	126.067	8.56519	0.000125944	9.45332e-05	8.22348e-05	0.000113371	0.000113451	0.000112039	6.7998e-05	0.000113282	0.000122247	0.000120624	7.18504e-05	8.82846e-05	0.000100904	2.25404e-05	0.000112954	7.9297e-07	0.000101176	2.90803e-05	9.35863e-05	2.48151e-05
5-Oxoproline	C01879	HMDB00267	Anion	128.036	9.80121	0.00011411	0.000264389	0.000225595	0.000196196	0.000797558	0.000842754	0.000374715	0.000246029	0.000598595	0.00107186	0.000356698	0.000644883	0.000201364	7.80149e-05	0.000612169	0.000360952	0.000406446	0.000178412	0.000691146	0.000359817
6,8-Thioctic acid	C00725	HMDB01451	Anion	205.035	8.50648	5.08867e-05	3.32726e-05	N.D.	3.88558e-05	5.05722e-05	N.D.	N.D.	N.D.	3.50504e-05	5.35292e-05	4.47456e-05	4.50605e-05	4.20796e-05	1.2455e-05	4.4714e-05	8.28474e-06	3.50504e-05	N.A.	4.77784e-05	4.9828e-06
Acetoacetamide	C11106	No ID	Cation	102.055	12.6674	N.D.	N.D.	N.D.	N.D.	7.00201e-05	N.D.	N.D.	N.D.	N.D.	9.89527e-05	N.D.	N.D.	N.A.	N.A.	7.00201e-05	N.A.	N.A.	N.A.	9.89527e-05	N.A.
Adenosine	C00212	HMDB00050	Cation	268.104	10.8738	0.00014562	0.000113377	0.000161018	9.23212e-05	5.75444e-05	0.000107121	9.17535e-05	6.12594e-05	4.39069e-05	0.000113728	7.4222e-05	8.43261e-05	0.000140005	2.43121e-05	8.56621e-05	2.54501e-05	6.564e-05	2.42222e-05	9.07589e-05	2.05238e-05
ADP	C00008	HMDB01341	Anion	426.022	11.2	4.15489e-05	3.98418e-05	5.14635e-05	7.90183e-05	4.06321e-05	5.69137e-05	7.38861e-05	5.30928e-05	2.97563e-05	4.90259e-05	N.D.	3.88915e-05	4.42847e-05	6.27532e-06	5.88547e-05	1.92666e-05	5.22451e-05	2.20771e-05	4.39587e-05	7.16613e-06
Ala	C00041,C00133,C01401	HMDB00161,HMDB01310	Cation	90.0554	9.9339	0.0170558	0.0138199	0.0126361	0.00862361	0.0181289	0.0156057	0.00303002	0.00860211	0.00589574	0.033364	0.00656184	0.0111774	0.0145039	0.00228788	0.0141194	0.00492387	0.00584262	0.00278643	0.0170344	0.0143289
Allantoic acid	C00499	HMDB01209	Anion	175.048	9.02276	0.000219224	0.000493202	0.000643854	0.0010309	0.00104057	0.000653572	0.000431137	0.000536847	0.000464418	0.000822395	0.00029034	0.000697365	0.000452094	0.000215279	0.000908345	0.000220693	0.000477467	5.40495e-05	0.000603366	0.000278204
allo-Threonine	C05519	HMDB04041	Cation	120.066	11.9918	0.000197609	N.D.	7.29155e-05	N.D.	N.D.	N.D.	N.D.	N.D.	N.D.	N.D.	N.D.	N.D.	0.000135262	8.8172e-05	N.A.	N.A.	N.A.	N.A.	N.A.	N.A.
AMP	C00020	HMDB00045	Anion	346.055	9.56925	3.34104e-05	3.71118e-05	3.39642e-05	5.50602e-05	3.67956e-05	3.73496e-05	4.51377e-05	4.65556e-05	N.D.	N.D.	N.D.	3.36166e-05	3.48288e-05	1.99639e-06	4.30685e-05	1.03888e-05	4.58466e-05	1.00258e-06	3.36166e-05	N.A.
Arg	C00062,C00792	HMDB00517,HMDB03416	Cation	176.122	7.75259	0.00569514	0.00941144	0.0320146	0.0165781	0.0287614	0.0167455	0.0133283	0.0180775	0.0303773	0.0310609	0.0237911	0.0270884	0.0157071	0.0142445	0.020695	0.00698623	0.0205944	0.00879875	0.0273134	0.0036401
Argininosuccinic acid	C03406	HMDB00052	Cation	291.131	10.3538	1.94217e-05	N.D.	N.D.	2.14863e-05	N.D.	N.D.	2.71036e-05	2.23078e-05	N.D.	2.73127e-05	3.53104e-05	3.47063e-05	1.94217e-05	N.A.	2.14863e-05	N.A.	2.47057e-05	3.39109e-06	3.24431e-05	4.4533e-06
Ascorbate 2-glucoside	C18339	No ID	Anion	337.078	7.41944	0.00148591	0.00128663	0.000828071	0.00234006	0.00270073	0.00158067	0.00083057	0.00140276	0.00155992	0.00208772	0.00284379	0.00191605	0.0012002	0.000337326	0.00220715	0.000571736	0.00126442	0.000383854	0.00228252	0.000493593
Ascorbic acid	C00072	HMDB00044	Anion	175.025	8.76328	N.D.	N.D.	0.000315333	0.00085866	0.000840893	N.D.	0.000894963	0.000427304	N.D.	N.D.	N.D.	0.000626555	0.000315333	N.A.	0.000849777	1.25633e-05	0.000661133	0.000330684	0.000626555	N.A.
Asn	C00152,C01905,C16438	HMDB00168	Cation	133.061	11.5244	0.00202681	0.00122086	0.000914938	0.000862247	0.0025778	0.00151271	0.000271992	0.00131695	0.000727015	0.0084854	0.00358321	0.00203027	0.00138754	0.000574371	0.00165092	0.000866088	0.000771985	0.000523927	0.00469963	0.00336927
Asp	C00049,C00402,C16433	HMDB00191,HMDB06483	Cation	134.046	12.7204	0.0195279	0.0261153	0.021596	0.0307286	0.0319108	0.026829	0.0146724	0.0269253	0.0182649	0.0354452	0.0169231	0.0175188	0.0224131	0.00336887	0.0298228	0.00265924	0.0199542	0.0062987	0.0232957	0.010526
ATP	C00002	HMDB00538	Anion	505.99	12.1022	0.00014692	0.000152116	0.00019551	0.000188006	0.000135237	0.000168682	0.000177237	0.000175886	0.000107707	0.000152006	0.00011313	0.00011891	0.000164848	2.66801e-05	0.000163975	2.66976e-05	0.00015361	3.97591e-05	0.000128015	2.09764e-05
Betaine	C00719	HMDB00043	Cation	118.087	12.4296	0.00601386	0.00588109	0.00374846	0.00770721	0.00919541	0.00761768	0.00130615	0.00463393	0.00373847	0.00678099	0.00779841	0.0103336	0.00521447	0.00127134	0.00817343	0.000886189	0.00322618	0.00172202	0.00830434	0.00182956
Betonicine	C08269	No ID	Cation	160.098	14.5277	N.D.	0.000254701	0.000157739	N.D.	N.D.	N.D.	N.D.	N.D.	N.D.	0.000468615	0.000274314	N.D.	0.00020622	6.85627e-05	N.A.	N.A.	N.A.	N.A.	0.000371464	0.000137392
Caffeine	C07481	HMDB01847	Cation	195.089	24.2074	0.00237428	0.00200705	0.00233096	0.00106331	0.00151814	0.00195395	0.0015732	0.0035107	0.0018552	0.000944125	0.0017288	0.00117734	0.00223743	0.000200689	0.0015118	0.000445353	0.00231303	0.00104675	0.00128342	0.000402951
Carnitine	C00318,C00487,C15025	HMDB00062	Cation	162.113	9.36554	0.000934701	0.000757849	0.000410311	0.0010385	0.00112219	0.00122706	0.000271833	0.000710975	0.000571428	0.00105167	0.0012435	0.00104229	0.000700954	0.000266785	0.00112925	9.44751e-05	0.000518079	0.00022438	0.00111249	0.000113558
Choline	C00114	HMDB00097	Cation	104.107	7.50676	0.0671431	0.0646508	0.0677381	0.037698	0.0216279	0.0939614	0.0834106	0.0914074	0.0866944	0.0828616	0.0696284	0.0733044	0.0665107	0.00163793	0.0510958	0.0379824	0.0871708	0.00401959	0.0752648	0.00683091
cis-Aconitic acid	C00417	HMDB00072	Anion	173.009	28.6795	0.000208258	0.00035559	0.000373175	0.000608189	0.00045916	0.000497059	0.000560818	0.000424389	0.000380443	0.00046256	0.000272526	0.000368709	0.000312341	9.05662e-05	0.000521469	7.74548e-05	0.000455217	9.40563e-05	0.000367932	9.50194e-05
Citric acid	C00158	HMDB00094	Anion	191.02	26.779	0.00299837	0.0112343	0.014584	0.0840808	0.0219008	0.0312915	0.0432761	0.0160606	0.0119378	0.0132208	0.00583837	0.00912054	0.00960555	0.00596207	0.0457577	0.0335193	0.0237582	0.0170283	0.00939323	0.00369875
Citrulline	C00327	HMDB00904	Cation	176.105	12.1946	N.D.	N.D.	N.D.	8.90022e-05	0.000119767	0.000117869	N.D.	0.00010239	0.000119788	0.000527002	0.000292672	0.000383794	N.A.	N.A.	0.000108879	1.72404e-05	0.000111089	1.23023e-05	0.000401156	0.000118126
Cytidine	C00475	HMDB00089	Cation	244.094	10.6637	1.91673e-05	N.D.	3.0288e-05	3.24915e-05	2.26903e-05	N.D.	2.79007e-05	1.83865e-05	N.D.	4.07452e-05	N.D.	N.D.	2.47276e-05	7.86352e-06	2.75909e-05	6.93051e-06	2.31436e-05	6.72753e-06	4.07452e-05	N.A.
Cytosine	C00380	HMDB00630	Cation	112.051	7.94462	0.00013892	8.42407e-05	9.74219e-05	0.000151016	0.000208969	0.000125612	7.18244e-05	8.70529e-05	0.00010667	0.000156265	0.000192626	9.59255e-05	0.000106861	2.85357e-05	0.000161865	4.27246e-05	8.85158e-05	1.74689e-05	0.000148272	4.88431e-05
Diethanolamine	C06772	HMDB04437	Cation	106.086	8.40656	0.000354086	0.000370928	0.000459756	0.000251984	0.00048671	0.000213695	0.000183666	0.000535563	0.000654049	0.000254232	0.000189815	0.000206212	0.000394923	5.67746e-05	0.000317463	0.000147817	0.000457759	0.000244653	0.000216753	3.34773e-05
Dyphylline	C07819	No ID	Cation	255.109	24.8644	0.00357588	0.00312862	0.00259769	0.00208959	0.0017636	0.00248946	0.0024508	0.00238624	0.00208084	0.00280891	0.00238442	0.00255234	0.00310073	0.000489694	0.00211422	0.000363555	0.00230596	0.000197613	0.00258189	0.000213787
Ethanolamine	C00189	HMDB00149	Cation	62.0601	6.94266	0.00180028	0.00161649	0.0014489	0.00117712	0.001119	0.00120365	0.00114265	0.00150282	0.00116526	0.00169429	0.00160759	0.0013575	0.00162189	0.000175752	0.00116659	4.32974e-05	0.00127025	0.00020173	0.00155313	0.000174872
Ethanolamine phosphate	C00346	HMDB00224	Anion	140.012	8.28984	3.34961e-05	3.31873e-05	3.31022e-05	4.8439e-05	5.94659e-05	3.30437e-05	N.D.	0.000105567	6.69974e-05	0.000100516	5.90979e-05	4.23783e-05	3.32619e-05	2.07286e-07	4.69829e-05	1.32712e-05	8.62823e-05	2.7273e-05	6.73307e-05	2.99304e-05
Ethyl glucuronide	No ID	HMDB10325	Anion	221.067	8.06541	0.000135955	0.000118416	9.48239e-05	0.000180775	0.000144043	0.000139663	6.12583e-05	8.26869e-05	0.000106155	0.000276652	0.000202621	9.35184e-05	0.000116398	2.06396e-05	0.000154827	2.2578e-05	8.33668e-05	2.24562e-05	0.000190931	9.2125e-05
Fructose 6-phosphate	C05345,C00085	HMDB00124	Anion	259.024	10.2627	0.000211342	0.000204754	0.000217405	0.000133294	0.000104981	0.000184127	0.000170252	0.000241877	0.000203548	0.000172143	0.000150615	0.000228968	0.000211167	6.32726e-06	0.000140801	4.01036e-05	0.000205225	3.58421e-05	0.000183909	4.04798e-05
Fumaric acid	C00122	HMDB00134	Anion	115.004	25.9337	N.D.	0.000118246	0.000119133	0.000166836	0.000112305	0.000138634	0.00014213	0.000151858	N.D.	0.000121673	0.000116929	0.000172106	0.00011869	6.27617e-07	0.000139258	2.72708e-05	0.000146994	6.87849e-06	0.000136903	3.05791e-05
GABA	C00334	HMDB00112	Cation	104.071	8.43161	0.0351656	0.0383752	0.043625	0.0326004	0.0338679	0.0306264	0.0252179	0.035717	0.0280577	0.0444211	0.0268733	0.0307446	0.0390553	0.00427052	0.0323649	0.00163355	0.0296642	0.00543079	0.034013	0.00921917
Gln	C00064,C00303,C00819	HMDB00641,HMDB03423	Cation	147.077	11.8515	0.0193522	0.0171502	0.0177673	0.0143268	0.0340044	0.0323431	0.0178144	0.0315745	0.0300834	0.0924086	0.0439736	0.0363094	0.0180899	0.00113588	0.0268915	0.010913	0.0264908	0.00755088	0.0575639	0.0304188
Glu	C00025,C00217,C00302	HMDB00148,HMDB03339	Cation	148.061	12.0581	0.0605961	0.0709194	0.0596701	0.0894043	0.0806489	0.0980703	0.0410361	0.0747305	0.0556069	0.110434	0.0518006	0.0583859	0.0637286	0.00624464	0.0893745	0.00871074	0.0571245	0.0168984	0.0735401	0.0321202
Glucaric acid	C00767,C00818	HMDB00663	Anion	209.031	14.9522	0.000143922	0.000166278	0.000293782	0.000403281	0.000276316	0.000354681	0.000374267	0.000193555	0.00015864	0.000215731	0.000162266	0.000199375	0.000201327	8.08445e-05	0.000344759	6.40615e-05	0.000242154	0.000115738	0.000192457	2.73955e-05
Gluconic acid	C00257	HMDB00625	Anion	195.052	8.42594	0.000456781	0.000952962	0.00106858	0.00141283	0.000727542	0.0018131	0.00171201	0.000980317	0.000684304	0.000917643	0.000703856	0.00113277	0.000826107	0.000325028	0.00131782	0.000548978	0.00112554	0.00052902	0.00091809	0.000214458
Glucose 1-phosphate	C00103	HMDB01586	Anion	259.023	10.448	8.58391e-05	0.000100244	0.000104737	7.06548e-05	6.14713e-05	6.99253e-05	8.41854e-05	0.000152299	0.000106338	6.432e-05	5.42012e-05	0.000116049	9.69403e-05	9.87285e-06	6.73505e-05	5.10452e-06	0.000114274	3.47436e-05	7.81899e-05	3.31746e-05
Glucose 6-phosphate	C00668,C01172,C00092	HMDB01401	Anion	259.023	10.1497	0.000850253	0.000832156	0.000891345	0.00055914	0.00049212	0.000789772	0.000748086	0.000910704	0.000890955	0.000660788	0.000537031	0.000840503	0.000857918	3.03295e-05	0.000613677	0.000156141	0.000849915	8.87379e-05	0.000679441	0.000152593
Glucuronic acid Galacturonic acid	C00191 C00333	HMDB00127 HMDB02545	Anion	193.034	8.37911	4.72886e-05	8.42906e-05	0.000126892	0.000104632	6.75749e-05	0.000106432	6.92291e-05	9.85882e-05	N.D.	5.42089e-05	5.07398e-05	5.90078e-05	8.6157e-05	3.98343e-05	9.28797e-05	2.19331e-05	8.39086e-05	2.07601e-05	5.46521e-05	4.15178e-06
Glutathione (GSH)	C00051	HMDB00125	Cation	308.092	14.6437	0.00267273	0.00340969	0.00678467	0.00871575	0.00888375	0.00471977	0.00512185	0.00895608	0.00590876	0.00520169	0.000847975	0.00707603	0.00428903	0.00219248	0.00743976	0.00235707	0.00666223	0.00202512	0.00437523	0.00319522
Glutathione (GSSG)_divalent	C00127	HMDB03337	Cation	307.084	13.4465	0.000378766	0.000566487	0.000708531	0.000952123	0.00104048	0.00078628	0.00064355	0.000831752	0.000602946	0.000751235	0.000244889	0.00112091	0.000551261	0.000165409	0.000926293	0.000129052	0.000692749	0.00012208	0.000705678	0.000439784
Gly	C00037	HMDB00123	Cation	76.0399	9.12068	0.000644902	0.000426191	0.000537676	0.000503967	0.00063447	0.000753305	0.000248157	0.000474042	0.00030334	0.000922454	0.000423724	0.000592032	0.000536257	0.000109362	0.000630581	0.000124715	0.000341846	0.000117763	0.00064607	0.000253718
Gly-Asp	No ID	No ID	Cation	191.067	11.0419	N.D.	N.D.	N.D.	5.3017e-05	5.06048e-05	4.54534e-05	N.D.	N.D.	N.D.	6.19686e-05	7.06207e-05	N.D.	N.A.	N.A.	4.96917e-05	3.86361e-06	N.A.	N.A.	6.62946e-05	6.11798e-06
Glyceric acid	C00258	HMDB00139,HMDB06372	Anion	105.019	10.7031	N.D.	N.D.	7.2411e-05	0.000108639	7.68174e-05	8.72428e-05	7.65729e-05	8.7634e-05	N.D.	7.66401e-05	N.D.	8.61871e-05	7.2411e-05	N.A.	9.08998e-05	1.62231e-05	8.21034e-05	7.82139e-06	8.14136e-05	6.75072e-06
Glycerol 3-phosphate	C00093	HMDB00126	Anion	171.007	12.4802	4.7974e-05	6.62893e-05	5.24118e-05	3.84202e-05	4.83051e-05	4.16556e-05	3.85999e-05	5.6273e-05	5.96039e-05	5.25096e-05	4.99799e-05	6.18687e-05	5.55583e-05	9.55448e-06	4.27936e-05	5.03979e-06	5.14923e-05	1.12887e-05	5.47861e-05	6.26282e-06
Glycerophosphocholine	C00670	HMDB00086	Cation	258.111	24.4454	0.000762874	0.000747398	0.000360867	0.000634021	0.00100781	0.000589345	0.00047766	0.00149009	0.00281469	0.00178572	0.000596938	0.00141099	0.000623713	0.000227763	0.000743724	0.00022979	0.00159415	0.00117198	0.00126455	0.000607768
Guanidinosuccinic acid	C03139	HMDB03157	Cation	176.068	11.1324	3.70624e-05	2.02684e-05	2.62323e-05	4.20118e-05	3.39184e-05	3.60712e-05	3.19662e-05	3.05862e-05	4.46357e-05	5.5521e-05	3.02158e-05	4.43725e-05	2.78544e-05	8.51366e-06	3.73338e-05	4.19182e-06	3.57294e-05	7.74391e-06	4.33698e-05	1.26823e-05
Guanosine	C00387	HMDB00133	Cation	284.1	13.7883	4.96992e-05	4.32288e-05	6.16977e-05	9.92213e-05	7.041e-05	6.84078e-05	8.33833e-05	4.86241e-05	4.78239e-05	6.12522e-05	N.D.	5.81813e-05	5.15419e-05	9.37133e-06	7.93464e-05	1.72413e-05	5.99438e-05	2.03032e-05	5.97167e-05	2.17141e-06
Gulonolactone	C01040	HMDB03466	Cation	179.055	25.4826	0.000160717	0.000261748	N.D.	0.000275304	N.D.	0.000274087	0.00028937	0.000226738	0.00018164	0.000254949	0.000284591	0.00031521	0.000211232	7.14397e-05	0.000274695	8.60972e-07	0.000232583	5.41025e-05	0.000284917	3.01321e-05
His	C00135,C00768,C06419	HMDB00177	Cation	156.077	7.99379	0.00272752	0.0018563	0.00222793	0.00238804	0.00628591	0.00535794	0.00314409	0.00234198	0.006164	0.0101353	0.00802687	0.00741683	0.00227059	0.000437172	0.00467729	0.00203613	0.00388336	0.00201541	0.00852632	0.00142638
Hydroxyproline	C01157	HMDB00725	Cation	132.066	13.2844	0.00010101	N.D.	0.000106396	0.000152326	0.000131073	0.000131806	N.D.	N.D.	N.D.	0.000118833	9.35461e-05	0.000138733	0.000103703	3.8087e-06	0.000138402	1.20642e-05	N.A.	N.A.	0.000117037	2.26469e-05
Ile	C00407,C06418,C16434	HMDB00172	Cation	132.102	11.2733	0.000625396	0.000674004	0.000704648	0.000657079	0.000838994	0.000811785	0.000716172	0.000906431	0.00080326	0.00133671	0.000786578	0.000648924	0.000668016	3.9964e-05	0.000769286	9.81217e-05	0.000808621	9.52427e-05	0.000924071	0.000363925
Inosine	C00294	HMDB00195	Cation	269.092	21.8868	N.D.	N.D.	4.24549e-05	N.D.	N.D.	6.3489e-05	N.D.	N.D.	N.D.	N.D.	N.D.	N.D.	4.24549e-05	N.A.	6.3489e-05	N.A.	N.A.	N.A.	N.A.	N.A.
Isocitric acid	C00311	HMDB00193	Anion	191.02	29.3611	0.00033479	0.000919689	0.00136124	0.00277296	0.00157672	0.00200537	0.00232414	0.00115505	0.000958135	0.0012095	0.000980181	0.0011933	0.000871906	0.000514891	0.00211835	0.000606071	0.00147911	0.000738414	0.00112766	0.000127978
Lactic acid	C00186,C00256,C01432	HMDB00190,HMDB01311	Anion	89.0246	11.0671	0.00101234	0.000805112	0.00171192	0.000974356	0.000849874	0.000899013	0.000314262	0.00171019	0.000642956	0.000393907	0.00016539	0.000328655	0.00117645	0.000475158	0.000907748	6.26992e-05	0.000889135	0.000729798	0.000295984	0.00011771
Leu	C00123,C01570,C16439	HMDB00687	Cation	132.102	11.39	0.000557971	0.000651519	0.000771005	0.000607381	0.000887805	0.000634981	0.000723266	0.000901812	0.000763179	0.00116119	0.00091236	0.000593505	0.000660165	0.00010678	0.000710056	0.000154553	0.000796086	9.37112e-05	0.00088902	0.000284564
Lys	C00047,C00739,C16440	HMDB00182,HMDB03405	Cation	147.114	7.53923	0.00179697	0.00241677	0.00460144	0.00430023	0.00554742	0.00470438	0.00320324	0.00398221	0.00550012	0.0081092	0.00548663	0.0064584	0.0029384	0.0014732	0.00485068	0.000636335	0.00422852	0.00116808	0.00668474	0.00132585
Malic acid	C00149,C00497,C00711	HMDB00156,HMDB00744	Anion	133.014	21.5935	0.0146752	0.0345575	0.0495005	0.0712257	0.0453136	0.12158	0.109478	0.0354433	0.0402468	0.0426208	0.0374492	0.067627	0.0329111	0.0174709	0.0793732	0.0387807	0.0617227	0.041427	0.0492324	0.0161387
Met	C00073,C00855,C01733	HMDB00696	Cation	150.06	11.8265	0.00010101	8.63783e-05	0.000145054	0.000130577	0.000173413	0.000142827	0.000152179	0.000144304	0.000201407	0.000267217	0.000166099	0.000135971	0.000110814	3.05419e-05	0.000148939	2.20621e-05	0.000165963	3.09468e-05	0.000189763	6.87483e-05
Methionine sulfoxide	C02989	HMDB02005	Cation	166.054	12.9937	0.000121619	9.24747e-05	8.16308e-05	6.21007e-05	7.93769e-05	0.000234918	0.00012651	9.17584e-05	0.000138097	0.000193338	0.000174092	0.000176661	9.85748e-05	2.06802e-05	0.000125465	9.51819e-05	0.000118789	2.41151e-05	0.000181364	1.04493e-05
Mucic acid	C00879,C01807	HMDB00639	Anion	209.03	14.4	0.000175533	0.000199636	0.00030335	0.000469841	0.000300904	0.000359549	0.00033298	0.000250446	0.000189948	0.000265522	0.00027776	0.000252482	0.000226173	6.79152e-05	0.000376765	8.57741e-05	0.000257791	7.17987e-05	0.000265254	1.26413e-05
myo-Inositol 1-phosphate myo-Inositol 3-phosphate	C01177 C04006	HMDB00213 HMDB06814	Anion	259.024	10.5797	N.D.	5.87816e-05	4.97395e-05	N.D.	3.99346e-05	N.D.	5.35562e-05	0.00013631	0.000111814	3.66207e-05	N.D.	N.D.	5.42605e-05	6.39376e-06	3.99346e-05	N.A.	0.00010056	4.25092e-05	3.66207e-05	N.A.
myo-Inositol 2-phosphate	No ID	No ID	Anion	259.023	10.7773	N.D.	6.28767e-05	N.D.	N.D.	4.66485e-05	4.22173e-05	6.19748e-05	0.000135868	8.89039e-05	4.38429e-05	N.D.	6.55344e-05	6.28767e-05	N.A.	4.44329e-05	3.13333e-06	9.55822e-05	3.73966e-05	5.46887e-05	1.53382e-05
N-Acetylglucosamine 1-phosphate	C04256	HMDB01367	Anion	300.049	9.842	4.6175e-05	4.21453e-05	5.40496e-05	6.38594e-05	6.33896e-05	3.74433e-05	6.56467e-05	4.99125e-05	7.71291e-05	5.47187e-05	3.86669e-05	6.69649e-05	4.74566e-05	6.05477e-06	5.48974e-05	1.51176e-05	6.42294e-05	1.36635e-05	5.34502e-05	1.41916e-05
N-Acetylglucosamine 6-phosphate	C00357	HMDB01062	Anion	300.049	9.45982	N.D.	N.D.	N.D.	N.D.	N.D.	N.D.	N.D.	N.D.	3.9523e-05	2.5575e-05	3.33481e-05	2.83416e-05	N.A.	N.A.	N.A.	N.A.	3.9523e-05	N.A.	2.90882e-05	3.93996e-06
N-Acetylglutamine	No ID	HMDB06029	Anion	187.071	8.47588	3.32391e-05	N.D.	N.D.	N.D.	N.D.	N.D.	N.D.	N.D.	N.D.	N.D.	N.D.	N.D.	3.32391e-05	N.A.	N.A.	N.A.	N.A.	N.A.	N.A.	N.A.
N-Acetylputrescine	C02714	HMDB02064	Cation	131.118	9.27892	9.31224e-05	4.20412e-05	N.D.	5.70348e-05	0.000108773	N.D.	N.D.	N.D.	N.D.	7.25355e-05	0.000107776	5.6064e-05	6.75818e-05	3.61199e-05	8.29039e-05	3.65844e-05	N.A.	N.A.	7.87917e-05	2.64174e-05
N5-Ethylglutamine	C01047	No ID	Cation	176.111	12.664	0.0101348	0.0115209	0.00963821	0.00786294	0.0184165	0.0171982	0.00810261	0.0141413	0.0112793	0.0299028	0.0213398	0.0168525	0.0104313	0.000975711	0.0144925	0.00577363	0.0111744	0.00302074	0.0226984	0.00663037
N6,N6,N6-Trimethyllysine	C03793	HMDB01325	Cation	189.161	7.86485	0.000263932	0.000239342	0.000713708	0.000769227	0.00131307	0.000258601	0.000271912	0.000249133	0.000579808	0.000804965	0.00122796	0.000621307	0.000405661	0.00026706	0.0007803	0.000527323	0.000366951	0.000184691	0.000884743	0.000311094
N6-Methyllysine	C02728	HMDB02038	Cation	161.131	7.76836	0.00013222	0.00018875	0.000164124	0.000187525	0.000200002	0.00024594	0.000150345	0.000292355	0.000389241	0.000357931	0.00031832	0.000389962	0.000161698	2.83427e-05	0.000211156	3.07635e-05	0.000277314	0.000120156	0.000355405	3.58878e-05
NAD+	C00003	HMDB00902	Anion	662.104	6.82813	6.34799e-05	7.55885e-05	7.15489e-05	9.90561e-05	7.17602e-05	7.44185e-05	7.08411e-05	0.000102652	6.3255e-05	6.99278e-05	4.97267e-05	9.13726e-05	7.02058e-05	6.16507e-06	8.17449e-05	1.50507e-05	7.8916e-05	2.09029e-05	7.03424e-05	2.08261e-05
Nω-Methylarginine	No ID	No ID	Cation	189.135	8.17283	0.00144297	0.00247362	0.00651027	0.00523593	0.00858698	0.00292605	0.00296322	0.00288582	0.00556106	0.00585325	0.00770354	0.00527508	0.00347562	0.00267813	0.00558299	0.00284638	0.00380336	0.0015227	0.00627729	0.00126855
O-Acetylcarnitine	C02571	HMDB00201	Cation	204.124	9.96873	0.000109915	7.57691e-05	N.D.	0.000131276	0.000123822	0.000108942	N.D.	0.00014047	7.76114e-05	0.000184473	0.000244362	0.000219285	9.2842e-05	2.41448e-05	0.000121347	1.13707e-05	0.000109041	4.44475e-05	0.00021604	3.0076e-05
O-Acetylhomoserine 2-Aminoadipic acid	C01077 C00956	No ID HMDB00510	Cation	162.078	12.0965	N.D.	N.D.	N.D.	N.D.	4.88893e-05	N.D.	N.D.	N.D.	N.D.	7.43265e-05	N.D.	5.6156e-05	N.A.	N.A.	4.88893e-05	N.A.	N.A.	N.A.	6.52412e-05	1.28484e-05
O-Acetylserine	C00979	HMDB03011	Cation	148.061	13.9303	N.D.	7.26813e-05	N.D.	N.D.	N.D.	N.D.	N.D.	N.D.	N.D.	N.D.	N.D.	N.D.	7.26813e-05	N.A.	N.A.	N.A.	N.A.	N.A.	N.A.	N.A.
o-Hydroxybenzoic acid	C00805	HMDB01895	Anion	137.024	10.7511	0.00132057	0.00145981	0.000667215	0.00102733	0.000871498	0.00144213	0.000612673	0.000628103	0.000792924	0.00121044	0.000736529	0.000667503	0.0011492	0.000423177	0.00111365	0.000294946	0.0006779	9.99121e-05	0.00087149	0.00029556
Ophthalmic acid	No ID	HMDB05765	Cation	290.137	14.8978	N.D.	N.D.	4.56477e-05	5.84323e-05	7.71937e-05	N.D.	N.D.	6.11723e-05	N.D.	5.50732e-05	6.38573e-05	N.D.	4.56477e-05	N.A.	6.7813e-05	1.32663e-05	6.11723e-05	N.A.	5.94653e-05	6.21126e-06
Ornithine	C00077,C00515,C01602	HMDB00214,HMDB03374	Cation	133.097	7.46316	0.000120856	0.000147579	0.000119857	0.000131276	0.000110098	0.00025095	8.1231e-05	0.000141167	0.000173988	0.000261844	9.1965e-05	0.000193048	0.000129431	1.57251e-05	0.000164108	7.5949e-05	0.000132129	4.70344e-05	0.000182286	8.54494e-05
p-Toluic acid m-Toluic acid o-Toluic acid	C01454 C07211 C07215	No ID No ID No ID	Anion	135.045	9.45285	5.75688e-05	5.0762e-05	6.76698e-05	7.78858e-05	7.23705e-05	0.000115325	7.95283e-05	6.95242e-05	5.11152e-05	N.D.	7.79248e-05	7.97499e-05	5.86669e-05	8.5072e-06	8.85272e-05	2.33711e-05	6.67225e-05	1.44123e-05	7.88373e-05	1.29053e-06
Pantothenic acid	C00864	HMDB00210	Anion	218.104	7.94679	4.66033e-05	6.27914e-05	8.2152e-05	6.17685e-05	6.03378e-05	8.22816e-05	7.08411e-05	8.3482e-05	7.26565e-05	7.32415e-05	8.03731e-05	8.02863e-05	6.38489e-05	1.77979e-05	6.81293e-05	1.22771e-05	7.56599e-05	6.83468e-06	7.7967e-05	4.09264e-06
Pelargonic acid	C01601	HMDB00847	Anion	157.122	8.40454	N.D.	N.D.	N.D.	N.D.	4.22888e-05	N.D.	N.D.	N.D.	N.D.	N.D.	N.D.	2.05633e-05	N.A.	N.A.	4.22888e-05	N.A.	N.A.	N.A.	2.05633e-05	N.A.
Phe	C00079,C02057,C02265	HMDB00159	Cation	166.087	12.2425	0.000830723	0.000740273	0.00121488	0.000699964	0.000631351	0.000785551	0.000833355	0.00130091	0.000896995	0.00130671	0.000838401	0.000657578	0.000928626	0.000251997	0.000705622	7.72556e-05	0.00101042	0.000253578	0.000934231	0.00033501
Phosphoenolpyruvic acid	C00074	HMDB00263	Anion	166.975	21.4911	N.D.	4.01831e-05	4.93946e-05	N.D.	N.D.	3.1546e-05	3.045e-05	7.94183e-05	6.05167e-05	5.10651e-05	N.D.	N.D.	4.47888e-05	6.51356e-06	3.1546e-05	N.A.	5.6795e-05	2.46954e-05	5.10651e-05	N.A.
Phosphorylcholine	C00588	HMDB01565	Cation	184.074	23.2104	0.00091952	0.00093504	0.000754265	0.00107344	0.000824569	0.000840933	0.000596517	0.00119225	0.00101332	0.000873381	0.00038288	0.000634379	0.000869608	0.000100191	0.000912981	0.000139204	0.000934029	0.000305679	0.000630213	0.000245277
Pipecolic acid	C00408	HMDB00070,HMDB00716,HMDB05960	Cation	130.087	11.3307	0.000668565	0.00101303	0.00128823	0.000600743	0.000566165	0.00128709	0.00096122	0.00095671	0.000635922	0.000967408	0.000394738	0.000598752	0.00098994	0.000310477	0.000817998	0.00040661	0.000851284	0.000186523	0.000653633	0.000290253
Pro	C00148,C00763,C16435	HMDB00162,HMDB03411	Cation	116.071	11.9173	0.00329626	0.0048607	0.00695104	0.00266666	0.00375894	0.00455208	0.00203157	0.00564249	0.00179681	0.00445099	0.00150974	0.00307404	0.005036	0.00183369	0.00365923	0.000946656	0.00315696	0.00215573	0.00301159	0.00147162
Putrescine	C00134	HMDB01414	Cation	89.1078	5.13364	0.00100255	0.000371482	0.000189235	0.00015678	0.000264408	0.000140368	8.95215e-05	0.000209746	0.000198583	0.000373782	0.00121724	0.000226649	0.000521089	0.000426799	0.000187185	6.73783e-05	0.00016595	6.64242e-05	0.000605891	0.000534531
Pyridoxamine	C00534	HMDB01431	Cation	169.099	6.50727	N.D.	N.D.	N.D.	N.D.	5.52832e-05	N.D.	N.D.	N.D.	N.D.	N.D.	N.D.	N.D.	N.A.	N.A.	5.52832e-05	N.A.	N.A.	N.A.	N.A.	N.A.
Pyridoxine	C00314	HMDB00239	Cation	170.083	9.50188	N.D.	N.D.	3.22726e-05	N.D.	N.D.	N.D.	N.D.	4.06073e-05	N.D.	N.D.	N.D.	N.D.	3.22726e-05	N.A.	N.A.	N.A.	4.06073e-05	N.A.	N.A.	N.A.
Pyrophosphate	C00013	HMDB00250	Anion	176.936	17.2927	N.D.	0.000528181	N.D.	N.D.	N.D.	N.D.	0.000850004	0.000860527	N.D.	0.000465959	N.D.	N.D.	0.000528181	N.A.	N.A.	N.A.	0.000855265	7.44086e-06	0.000465959	N.A.
Quinic acid	C00296	HMDB03072	Anion	191.056	8.54179	0.0107392	0.0238832	0.0453196	0.024472	0.0102477	0.0347288	0.0267893	0.034987	0.0116017	0.00808163	0.00746457	0.0137677	0.0266474	0.0174551	0.0231495	0.012294	0.0244593	0.0118655	0.00977129	0.00347469
Ribulose 5-phosphate	C00199,C01101	HMDB00618	Anion	229.012	11.2566	5.1058e-05	4.54725e-05	4.65499e-05	N.D.	N.D.	4.03451e-05	4.54064e-05	5.5478e-05	4.29915e-05	3.51763e-05	N.D.	5.10506e-05	4.76935e-05	2.96314e-06	4.03451e-05	N.A.	4.79586e-05	6.62295e-06	4.31135e-05	1.12249e-05
S-Adenosylmethionine	C00019	HMDB01185	Cation	399.146	7.74446	N.D.	3.50739e-05	2.95976e-05	2.55041e-05	1.14621e-05	N.D.	2.31975e-05	3.64245e-05	2.80567e-05	1.97905e-05	N.D.	1.77674e-05	3.23358e-05	3.87229e-06	1.84831e-05	9.92917e-06	2.92262e-05	6.69064e-06	1.8779e-05	1.43057e-06
S-Methylglutathione	C11347	No ID	Cation	322.108	14.7867	N.D.	N.D.	3.63283e-05	N.D.	7.67259e-05	4.59088e-05	3.60318e-05	N.D.	5.40183e-05	0.000109788	3.19726e-05	3.97695e-05	3.63283e-05	N.A.	6.13173e-05	2.17909e-05	4.5025e-05	1.27184e-05	6.05101e-05	4.28538e-05
S-Methylmethionine	C03172	No ID	Cation	164.075	7.99194	0.000166569	0.000105538	6.9809e-05	5.46765e-05	0.000349633	0.000169243	0.000108255	0.000221946	0.000424221	0.0010352	0.000249281	0.00052446	0.000113972	4.89281e-05	0.000191184	0.000148697	0.000251474	0.000160039	0.00060298	0.000398799
Saccharopine	C00449	HMDB00279	Cation	277.14	11.8341	4.73245e-05	3.99826e-05	6.80832e-05	8.41984e-05	8.92796e-05	4.97346e-05	6.20193e-05	6.27408e-05	N.D.	6.65356e-05	9.78501e-05	9.51891e-05	5.17968e-05	1.45743e-05	7.44042e-05	2.1515e-05	6.23801e-05	5.1017e-07	8.65249e-05	1.73623e-05
SDMA	No ID	HMDB03334	Cation	203.151	8.55825	N.D.	N.D.	3.3567e-05	5.11828e-05	7.31391e-05	N.D.	N.D.	N.D.	N.D.	8.91022e-05	9.39853e-05	N.D.	3.3567e-05	N.A.	6.21609e-05	1.55254e-05	N.A.	N.A.	9.15437e-05	3.45285e-06
Sedoheptulose 7-phosphate	C05382	HMDB01068	Anion	289.034	9.91295	5.02013e-05	4.52166e-05	5.23256e-05	3.53709e-05	2.12752e-05	3.61327e-05	3.67192e-05	3.80749e-05	3.47766e-05	N.D.	2.64252e-05	4.26465e-05	4.92478e-05	3.64913e-06	3.09263e-05	8.36678e-06	3.65235e-05	1.65783e-06	3.45359e-05	1.14702e-05
Ser	C00065,C00716,C00740	HMDB00187,HMDB03406	Cation	106.05	10.9786	0.00730392	0.00410539	0.00370825	0.00370927	0.00614571	0.00502601	0.00168959	0.0045386	0.00360365	0.0125308	0.00222332	0.00455011	0.00503918	0.00197134	0.00496033	0.00121955	0.00327728	0.00145228	0.00643475	0.00540602
Shikimic acid	C00493	HMDB03070	Anion	173.046	8.48803	0.000358777	0.000843674	0.00117047	0.000822418	0.000603553	0.00142444	0.00170108	0.00099295	0.000697813	0.000637677	0.000471095	0.000752349	0.000790974	0.000408406	0.000950135	0.000425083	0.00113062	0.000515608	0.000620373	0.000141423
Stachydrine	C10172	HMDB04827	Cation	144.103	12.7269	0.000630739	0.000613041	0.00075323	0.000645637	0.000640474	0.000959986	0.000406394	0.000602835	0.000408462	0.000258352	0.000207909	0.000652975	0.00066567	7.63436e-05	0.000748699	0.000182998	0.000472564	0.000112823	0.000373079	0.000243706
Succinic acid	C00042	HMDB00254	Anion	117.019	21.4313	0.000676176	0.000652399	0.000874276	0.000767097	0.000818572	0.00072799	0.00081418	0.000758582	0.000624974	0.000805401	0.000555436	0.000902729	0.000734284	0.000121819	0.00077122	4.54311e-05	0.000732579	9.72465e-05	0.000754522	0.00017915
Sucrose 6'-phosphate	C02591	No ID	Anion	421.074	8.89299	5.0801e-05	4.99942e-05	N.D.	4.42572e-05	N.D.	N.D.	4.30778e-05	5.91883e-05	5.12977e-05	3.89998e-05	N.D.	3.93385e-05	5.03976e-05	5.70488e-07	4.42572e-05	N.A.	5.11879e-05	8.05578e-06	3.91692e-05	2.39493e-07
Sulfotyrosine	No ID	No ID	Anion	260.024	8.70732	8.43828e-05	4.21453e-05	4.41362e-05	8.06737e-05	9.52152e-05	3.86602e-05	N.D.	5.75098e-05	N.D.	5.43788e-05	7.49699e-05	3.57623e-05	5.68881e-05	2.38319e-05	7.15163e-05	2.93685e-05	5.75098e-05	N.A.	5.5037e-05	1.96121e-05
Terephthalic acid	C06337	HMDB02428	Anion	165.02	17.0209	N.D.	5.14446e-05	6.56871e-05	5.37534e-05	5.96403e-05	6.80531e-05	6.79752e-05	5.78632e-05	5.34883e-05	7.02676e-05	N.D.	5.40011e-05	5.85658e-05	1.0071e-05	6.04823e-05	7.18694e-06	5.97756e-05	7.43038e-06	6.21343e-05	1.15022e-05
Theobromine	C07480	HMDB02825	Cation	181.072	24.3328	0.000318126	0.000362694	0.000412986	0.000529471	0.000677979	0.000457722	0.000290965	0.000644749	0.000287581	0.00044381	0.000367157	0.0003617	0.000364602	4.7459e-05	0.000555057	0.000112336	0.000407765	0.000205241	0.000390889	4.59117e-05
Thr	C00188,C00820	HMDB00167	Cation	120.066	11.58	0.00427897	0.00307605	0.00238127	0.00236498	0.00375138	0.0036431	0.00149205	0.00302254	0.00255189	0.00679908	0.00252566	0.00361921	0.00324543	0.000960119	0.00325315	0.000771085	0.00235549	0.000783917	0.00431465	0.00221997
Threonic acid	C01620	HMDB00943	Anion	135.03	9.5362	4.10349e-05	0.00011125	0.000151373	0.000179381	0.000128436	0.000166903	0.000178491	0.000147087	8.72609e-05	0.0001153	8.23149e-05	0.000144927	0.000101219	5.5849e-05	0.00015824	2.65546e-05	0.000137613	4.63471e-05	0.000114181	3.13209e-05
Thymidine	C00214	HMDB00273	Cation	243.1	24.8872	9.03237e-05	8.97036e-05	N.D.	0.000104986	N.D.	N.D.	N.D.	N.D.	N.D.	0.000101908	N.D.	N.D.	9.00136e-05	4.38419e-07	0.000104986	N.A.	N.A.	N.A.	0.000101908	N.A.
Triethanolamine	C06771	No ID	Cation	150.113	9.06222	N.D.	N.D.	N.D.	N.D.	N.D.	N.D.	N.D.	N.D.	0.000111043	N.D.	N.D.	N.D.	N.A.	N.A.	N.A.	N.A.	0.000111043	N.A.	N.A.	N.A.
Trimethylamine	C00565	HMDB00906	Cation	60.0817	6.40876	N.D.	N.D.	N.D.	N.D.	N.D.	N.D.	N.D.	N.D.	N.D.	N.D.	0.00017093	N.D.	N.A.	N.A.	N.A.	N.A.	N.A.	N.A.	0.00017093	N.A.
Trp	C00078,C00525,C00806	HMDB00929	Cation	205.098	12.1591	0.00117735	0.000742094	0.000358537	0.000515322	0.000754315	0.00133883	0.000620751	0.000486154	0.00136676	0.0021432	0.00371119	0.000896103	0.000759325	0.000409676	0.000869487	0.00042366	0.000824556	0.000474363	0.00225016	0.00141059
Tyr	C00082,C01536,C06420	HMDB00158	Cation	182.082	12.5324	0.000460863	0.000428804	0.000401768	0.000311551	0.000464332	0.000529955	0.000406553	0.000399711	0.000717997	0.00111615	0.0010637	0.000640731	0.000430478	2.95827e-05	0.00043528	0.000112063	0.000508087	0.000181819	0.000940195	0.000260666
Tyramine	C00483	HMDB00306	Cation	138.093	9.06397	6.52196e-05	N.D.	N.D.	N.D.	N.D.	N.D.	N.D.	6.24794e-05	N.D.	N.D.	0.00010637	N.D.	6.52196e-05	N.A.	N.A.	N.A.	6.24794e-05	N.A.	0.00010637	N.A.
UDP-glucose UDP-galactose	C00029 C00052	HMDB00286 HMDB00302	Anion	565.049	8.94214	0.000571747	0.000587816	0.000727041	0.000739566	0.000674703	0.000720221	0.000628525	0.000991183	0.000584903	0.000518383	0.000420608	0.000605098	0.000628868	8.5399e-05	0.000711497	3.33004e-05	0.00073487	0.000223042	0.000514696	9.23e-05
UDP-N-acetylgalactosamine UDP-N-acetylglucosamine	C00203 C00043	HMDB00304 HMDB00290	Anion	606.075	8.75029	8.66958e-05	6.46683e-05	5.90494e-05	0.000100363	9.09427e-05	7.5729e-05	6.21539e-05	8.70156e-05	0.000119847	0.000137222	0.000114819	0.000127403	7.01378e-05	1.46122e-05	8.90115e-05	1.243e-05	8.96721e-05	2.8938e-05	0.000126481	1.12298e-05
UMP	C00105	HMDB00288	Anion	323.031	10.1285	N.D.	N.D.	N.D.	2.86627e-05	N.D.	N.D.	2.71364e-05	3.45412e-05	N.D.	N.D.	N.D.	N.D.	N.A.	N.A.	2.86627e-05	N.A.	3.08388e-05	5.23604e-06	N.A.	N.A.
Urocanic acid	C00785	HMDB00301	Cation	139.049	9.0347	N.D.	N.D.	N.D.	N.D.	N.D.	0.000102566	N.D.	N.D.	N.D.	N.D.	N.D.	N.D.	N.A.	N.A.	0.000102566	N.A.	N.A.	N.A.	N.A.	N.A.
UTP	C00075	HMDB00285	Anion	482.963	12.9473	5.27714e-05	5.17005e-05	8.93931e-05	7.99767e-05	6.27792e-05	6.11261e-05	7.0662e-05	9.71748e-05	4.29002e-05	6.40651e-05	5.40324e-05	6.28522e-05	6.46217e-05	2.14594e-05	6.79607e-05	1.04389e-05	7.02457e-05	2.71397e-05	6.03165e-05	5.47594e-06
Val	C00183,C06417,C16436	HMDB00883	Cation	118.087	11.0527	0.00141185	0.00154103	0.00147798	0.00123337	0.00179682	0.00174044	0.00124142	0.0018492	0.00168732	0.00300252	0.00149946	0.00136754	0.00147695	6.45993e-05	0.00159021	0.000310317	0.00159265	0.000314754	0.00195651	0.000908273
XA0017	No ID	No ID	Anion	186.114	8.1243	N.D.	N.D.	2.24991e-05	2.44809e-05	2.78147e-05	N.D.	N.D.	N.D.	N.D.	N.D.	2.43146e-05	2.38713e-05	2.24991e-05	N.A.	2.61478e-05	2.35736e-06	N.A.	N.A.	2.40929e-05	3.13428e-07
XA0033	No ID	No ID	Anion	242.081	7.92546	0.000151803	0.000146741	0.000151029	0.000159518	0.000135237	0.000125997	8.99172e-05	0.000206806	0.000161104	0.000134758	6.47544e-05	0.000105946	0.000149858	2.72693e-06	0.00014025	1.73138e-05	0.000152609	5.89055e-05	0.000101819	3.51835e-05
XC0016	No ID	No ID	Cation	129.067	9.65855	0.00191715	0.00125474	0.00111539	0.00220523	0.00271332	0.0018349	0.000972619	0.00111644	0.00106461	0.00258235	0.0032186	0.00168431	0.00142909	0.000428374	0.00225115	0.000441009	0.00105122	7.28378e-05	0.00249509	0.000770857
XC0017	No ID	No ID	Cation	130.097	8.59421	N.D.	0.000173786	0.000199158	N.D.	0.000126161	0.000205497	N.D.	0.000159902	0.000274373	0.000617805	0.000585256	0.000222599	0.000186472	1.7941e-05	0.000165829	5.60988e-05	0.000217137	8.09431e-05	0.00047522	0.000219381
XC0029	No ID	No ID	Cation	144.103	13.5471	6.38626e-05	9.91253e-05	N.D.	N.D.	N.D.	7.24157e-05	N.D.	9.6464e-05	6.71357e-05	N.D.	N.D.	N.D.	8.1494e-05	2.49345e-05	7.24157e-05	N.A.	8.17999e-05	2.07382e-05	N.A.	N.A.
XC0040	No ID	No ID	Cation	174.088	13.4743	5.63993e-05	9.34248e-05	0.000187337	0.000195822	0.000247644	0.000131259	0.000172108	6.5355e-05	0.000211063	0.000193338	0.000254287	0.000151529	0.000112387	6.74968e-05	0.000191575	5.83084e-05	0.000149509	7.5437e-05	0.000199718	5.16752e-05
XC0065	No ID	No ID	Cation	221.09	14.495	N.D.	N.D.	4.92719e-05	N.D.	4.15598e-05	6.78612e-05	N.D.	N.D.	N.D.	4.27153e-05	4.05806e-05	N.D.	4.92719e-05	N.A.	5.47105e-05	1.85979e-05	N.A.	N.A.	4.16479e-05	1.50952e-06
XC0071	No ID	No ID	Cation	234.18	6.80075	N.D.	N.D.	2.92525e-05	2.00888e-05	3.08775e-05	2.62336e-05	2.49512e-05	3.21547e-05	N.D.	1.62085e-05	2.36281e-05	N.D.	2.92525e-05	N.A.	2.57333e-05	5.41171e-06	2.85529e-05	5.09361e-06	1.99183e-05	5.24639e-06
XC0089	No ID	No ID	Cation	255.098	10.5123	0.00257053	0.00237022	0.00227608	0.00216269	0.0023955	0.00236358	0.00199905	0.00252802	0.00243747	0.00247982	0.000857725	0.00263648	0.00240561	0.000150382	0.00230726	0.000126209	0.00232151	0.00028291	0.00199134	0.00098486
XC0126	No ID	No ID	Cation	310.113	16.6117	6.25057e-05	7.37106e-05	7.79203e-05	6.89134e-05	N.D.	0.000102657	N.D.	8.32187e-05	5.666e-05	7.32519e-05	6.29789e-05	N.D.	7.13788e-05	7.96746e-06	8.57853e-05	2.38605e-05	6.99394e-05	1.87799e-05	6.81154e-05	7.26407e-06
β-Ala	C00099	HMDB00056	Cation	90.0563	8.04438	N.D.	N.D.	N.D.	N.D.	N.D.	N.D.	N.D.	N.D.	N.D.	0.00016513	N.D.	N.D.	N.A.	N.A.	N.A.	N.A.	N.A.	N.A.	0.00016513	N.A.
γ-Glu-2-aminobutyric acid	No ID	No ID	Cation	233.115	13.5525	N.D.	N.D.	N.D.	N.D.	N.D.	N.D.	N.D.	N.D.	N.D.	3.64468e-05	N.D.	N.D.	N.A.	N.A.	N.A.	N.A.	N.A.	N.A.	3.64468e-05	N.A.
γ-Glu-Cys	C00669	HMDB01049	Cation	251.071	14.3146	N.D.	N.D.	N.D.	N.D.	4.22616e-05	N.D.	N.D.	N.D.	N.D.	N.D.	N.D.	N.D.	N.A.	N.A.	4.22616e-05	N.A.	N.A.	N.A.	N.A.	N.A.
γ-Glu-Val-Gly	No ID	No ID	Cation	304.151	14.6561	N.D.	N.D.	N.D.	3.97409e-05	N.D.	N.D.	N.D.	N.D.	N.D.	N.D.	7.02694e-05	N.D.	N.A.	N.A.	3.97409e-05	N.A.	N.A.	N.A.	7.02694e-05	N.A.
*Human Metabolome Technologies, Inc.
N.D., Not Detected
N.A., Not Available
